# Supplementary material for: The association between perceived social support and internet addiction among Chinese civil aviation male flight students: chain mediating effects of positive coping strategies and basic psychological need satisfaction
Source: Front Psychol. 2026 Apr 10;17:1728338. doi: 10.3389/fpsyg.2026.1728338 (PMC13106278; doi:10.3389/fpsyg.2026.1728338)
Supplement: Supplementary file 1 [file Table_1.xlsx]

## Sheet: Sheet1
ID	Age	Grade	Family residence	Only child	Smoking or drinking habits	Internet Addiction	Internet Addiction1	Internet Addiction2	Internet Addiction3	Internet Addiction4	Internet Addiction5	Internet Addiction6	Internet Addiction7	Internet Addiction8	Internet Addiction9	Internet Addiction10	Internet Addiction11	Internet Addiction12	Internet Addiction13	Internet Addiction14	Internet Addiction15	Internet Addiction16	Internet Addiction17	Internet Addiction18	Internet Addiction19	Perceived Social Support	Family Support	Friend Support	Significant Other Support	Perceived Social Support1	Perceived Social Support2	Perceived Social Support3	Perceived Social Support4	Perceived Social Support5	Perceived Social Support6	Perceived Social Support7	Perceived Social Support8	Perceived Social Support9	Perceived Social Support10	Perceived Social Support11	Perceived Social Support12	Basic Psychological Needs	Autonomy Need	Competence Need	Relatedness Need	Basic Psychological Needs1	Basic Psychological Needs2	Basic Psychological Needs3	Basic Psychological Needs4
1	18	1	1	1	4	20	1	1	1	1	1	1	1	1	1	1	1	1	1	2	1	1	1	1	1	76	25	26	25	6	6	6	7	7	6	6	7	7	6	6	6	97	34	36	27	7	7	1	4
2	18	1	1	2	2	23	2	2	1	2	2	1	1	1	1	1	1	1	1	1	1	1	1	1	1	83	27	28	28	6	7	7	7	7	7	7	7	7	7	7	7	104	36	40	28	7	6	2	6
3	18	1	1	1	4	19	1	1	1	1	1	1	1	1	1	1	1	1	1	1	1	1	1	1	1	48	16	16	16	4	4	4	4	4	4	4	4	4	4	4	4	89	29	30	30	5	5	3	3
4	19	1	1	2	4	19	1	1	1	1	1	1	1	1	1	1	1	1	1	1	1	1	1	1	1	83	28	28	27	7	7	7	7	7	7	7	7	7	7	6	7	101	34	37	30	7	7	2	2
5	19	1	1	2	4	19	1	1	1	1	1	1	1	1	1	1	1	1	1	1	1	1	1	1	1	84	28	28	28	7	7	7	7	7	7	7	7	7	7	7	7	99	37	36	26	7	7	1	7
6	18	1	1	2	4	23	2	2	2	2	1	1	1	1	1	1	1	1	1	1	1	1	1	1	1	71	21	25	25	4	6	6	5	5	6	7	7	7	7	5	6	91	32	31	28	7	7	1	4
7	18	1	1	2	4	38	2	2	2	2	2	2	2	2	2	2	2	2	2	2	2	2	2	2	2	12	4	4	4	1	1	1	1	1	1	1	1	1	1	1	1	67	7	11	49	1	1	1	1
8	19	1	2	2	4	36	2	3	2	2	1	2	1	1	2	2	2	2	2	2	2	2	2	2	2	84	28	28	28	7	7	7	7	7	7	7	7	7	7	7	7	100	32	35	33	7	7	1	4
9	18	1	1	1	4	20	1	1	1	1	1	1	1	1	1	1	1	2	1	1	1	1	1	1	1	79	28	25	26	7	7	7	7	6	6	6	7	6	7	7	6	97	31	38	28	6	5	2	4
10	19	1	1	2	4	31	3	2	3	3	1	1	2	3	1	1	1	3	1	1	1	1	1	1	1	76	26	24	26	5	7	7	7	6	7	6	5	6	6	7	7	116	40	37	39	7	7	3	6
11	18	1	1	1	4	38	2	2	2	2	2	2	2	2	2	2	2	2	2	2	2	2	2	2	2	84	28	28	28	7	7	7	7	7	7	7	7	7	7	7	7	102	35	30	37	5	5	5	5
12	18	1	1	1	4	39	2	2	2	2	3	2	2	2	2	2	2	2	2	2	2	2	2	2	2	72	24	24	24	6	6	6	6	6	6	6	6	6	6	6	6	92	32	32	28	6	6	2	4
13	19	1	1	1	4	29	3	3	3	2	2	2	1	1	1	1	2	1	1	1	1	1	1	1	1	48	16	15	17	3	5	5	3	4	4	4	3	5	4	4	4	94	31	29	34	5	5	4	4
14	19	1	1	2	2	26	1	2	1	1	1	3	2	2	1	1	1	1	1	1	2	1	2	1	1	71	24	23	24	6	5	7	6	6	5	5	7	6	6	7	5	88	29	31	28	6	6	1	3
15	20	2	2	1	4	19	1	1	1	1	1	1	1	1	1	1	1	1	1	1	1	1	1	1	1	81	26	28	27	6	6	7	7	7	7	7	7	7	7	6	7	109	31	36	42	7	7	1	1
16	19	1	1	2	4	38	2	2	2	2	2	2	2	2	2	2	2	2	2	2	2	2	2	2	2	84	28	28	28	7	7	7	7	7	7	7	7	7	7	7	7	117	38	41	38	7	7	2	4
17	18	1	1	1	4	23	1	1	2	1	2	1	2	1	1	1	1	1	1	1	2	1	1	1	1	82	28	27	27	7	7	7	7	7	7	7	6	7	7	7	6	108	42	38	28	7	7	7	7
18	20	2	1	2	4	38	2	2	2	2	2	2	2	2	2	2	2	2	2	2	2	2	2	2	2	64	22	20	22	4	6	6	6	4	6	4	6	6	6	4	6	83	25	29	29	5	5	1	2
19	19	2	1	1	4	20	1	1	1	1	1	2	1	1	1	1	1	1	1	1	1	1	1	1	1	71	23	24	24	5	6	6	6	6	6	6	6	6	6	6	6	113	39	33	41	6	6	6	6
20	18	1	1	1	4	25	2	2	3	1	1	1	2	2	1	1	1	1	1	1	1	1	1	1	1	81	28	26	27	7	7	7	7	7	6	6	7	6	7	7	7	88	29	32	27	6	6	1	1
21	18	1	1	1	4	21	1	2	1	2	1	1	1	1	1	1	1	1	1	1	1	1	1	1	1	84	28	28	28	7	7	7	7	7	7	7	7	7	7	7	7	98	33	37	28	7	7	2	2
22	20	2	1	2	4	19	1	1	1	1	1	1	1	1	1	1	1	1	1	1	1	1	1	1	1	12	4	4	4	1	1	1	1	1	1	1	1	1	1	1	1	99	36	32	31	6	6	6	5
23	19	2	1	1	4	43	3	3	3	3	2	2	2	2	2	3	1	2	2	3	2	2	2	2	2	66	21	23	22	4	5	6	6	6	6	6	5	6	5	6	5	90	32	27	31	5	5	4	5
24	18	1	1	1	4	21	1	1	1	3	1	1	1	1	1	1	1	1	1	1	1	1	1	1	1	84	28	28	28	7	7	7	7	7	7	7	7	7	7	7	7	117	37	36	44	7	7	7	1
25	18	1	1	2	4	20	1	1	2	1	1	1	1	1	1	1	1	1	1	1	1	1	1	1	1	84	28	28	28	7	7	7	7	7	7	7	7	7	7	7	7	105	33	40	32	7	7	1	5
26	18	1	1	2	4	22	2	2	2	1	1	1	1	1	1	1	1	1	1	1	1	1	1	1	1	84	28	28	28	7	7	7	7	7	7	7	7	7	7	7	7	117	49	42	26	7	7	7	7
27	18	1	1	1	4	38	2	2	2	2	2	2	2	2	2	2	2	2	2	2	2	2	2	2	2	72	24	24	24	6	6	6	6	6	6	6	6	6	6	6	6	93	33	32	28	6	6	2	5
28	18	1	1	1	4	19	1	1	1	1	1	1	1	1	1	1	1	1	1	1	1	1	1	1	1	75	24	23	28	6	6	6	6	5	6	6	6	7	7	7	7	147	49	42	56	7	7	7	7
29	19	1	1	1	4	38	2	2	2	2	2	2	2	2	2	2	2	2	2	2	2	2	2	2	2	84	28	28	28	7	7	7	7	7	7	7	7	7	7	7	7	102	32	36	34	6	6	2	4
30	18	1	1	1	4	27	2	1	1	2	1	1	1	1	1	1	2	2	2	2	2	2	1	1	1	63	23	18	22	4	5	7	7	4	4	4	6	6	5	6	5	97	33	30	34	7	6	3	3
31	18	1	1	2	4	28	1	1	1	1	1	1	1	1	2	2	2	2	1	1	2	2	2	2	2	83	27	28	28	6	7	7	7	7	7	7	7	7	7	7	7	112	35	40	37	7	7	2	3
32	18	1	1	1	4	19	1	1	1	1	1	1	1	1	1	1	1	1	1	1	1	1	1	1	1	60	20	20	20	5	5	5	5	5	5	5	5	5	5	5	5	85	28	30	27	6	6	2	4
33	19	1	1	2	4	37	2	2	2	2	2	2	2	2	2	2	2	2	2	2	2	2	1	2	2	71	24	23	24	6	6	6	6	5	6	6	6	6	6	6	6	97	32	35	30	6	6	3	3
34	18	1	1	1	4	19	1	1	1	1	1	1	1	1	1	1	1	1	1	1	1	1	1	1	1	84	28	28	28	7	7	7	7	7	7	7	7	7	7	7	7	99	32	36	31	7	7	1	2
35	18	1	1	2	4	19	1	1	1	1	1	1	1	1	1	1	1	1	1	1	1	1	1	1	1	84	28	28	28	7	7	7	7	7	7	7	7	7	7	7	7	93	31	36	26	7	7	1	1
36	19	1	1	1	4	19	1	1	1	1	1	1	1	1	1	1	1	1	1	1	1	1	1	1	1	82	26	28	28	6	6	7	7	7	7	7	7	7	7	7	7	147	49	42	56	7	7	7	7
37	19	1	1	2	4	19	1	1	1	1	1	1	1	1	1	1	1	1	1	1	1	1	1	1	1	84	28	28	28	7	7	7	7	7	7	7	7	7	7	7	7	99	31	36	32	7	7	1	1
38	18	1	2	2	4	21	2	2	1	1	1	1	1	1	1	1	1	1	1	1	1	1	1	1	1	72	24	24	24	6	6	6	6	6	6	6	6	6	6	6	6	90	33	29	28	7	6	2	5
39	19	1	1	2	4	19	1	1	1	1	1	1	1	1	1	1	1	1	1	1	1	1	1	1	1	12	4	4	4	1	1	1	1	1	1	1	1	1	1	1	1	93	31	36	26	7	7	1	1
40	18	1	1	2	4	20	1	1	2	1	1	1	1	1	1	1	1	1	1	1	1	1	1	1	1	66	24	22	20	6	6	6	6	5	6	6	5	5	5	5	5	101	36	34	31	7	7	2	6
41	19	1	2	2	4	29	1	1	2	2	1	2	1	2	2	2	2	2	2	2	1	1	1	1	1	72	24	24	24	6	6	6	6	6	6	6	6	6	6	6	6	126	42	36	48	6	6	6	6
42	18	1	1	1	4	44	2	3	3	2	1	1	1	1	2	3	2	3	4	4	4	4	2	1	1	71	23	24	24	5	6	6	6	6	6	6	6	6	6	6	6	107	31	36	40	5	5	3	3
43	19	1	1	1	4	19	1	1	1	1	1	1	1	1	1	1	1	1	1	1	1	1	1	1	1	84	28	28	28	7	7	7	7	7	7	7	7	7	7	7	7	106	34	42	30	7	7	1	4
44	19	1	1	1	4	28	2	2	1	3	1	2	1	2	2	1	1	2	1	1	1	1	1	1	2	84	28	28	28	7	7	7	7	7	7	7	7	7	7	7	7	104	40	35	29	7	6	6	6
45	18	1	1	1	4	26	3	2	2	2	1	1	1	2	1	1	1	1	1	2	1	1	1	1	1	75	26	25	24	6	6	7	7	6	6	6	7	5	6	7	6	99	32	31	36	6	5	4	4
46	17	1	2	2	4	23	2	2	3	1	1	1	1	1	1	1	1	1	1	1	1	1	1	1	1	84	28	28	28	7	7	7	7	7	7	7	7	7	7	7	7	99	31	36	32	7	7	1	1
47	19	1	2	1	4	38	2	2	2	2	2	2	2	2	2	2	2	2	2	2	2	2	2	2	2	48	16	16	16	4	4	4	4	4	4	4	4	4	4	4	4	84	28	24	32	4	4	4	4
48	19	1	1	1	4	23	1	1	4	1	2	1	1	1	1	1	1	1	1	1	1	1	1	1	1	75	23	26	26	6	6	6	5	6	6	7	7	7	7	6	6	102	34	35	33	6	6	1	5
49	19	1	2	2	4	38	3	2	3	2	1	1	1	2	2	2	2	3	2	2	2	2	2	2	2	60	21	19	20	6	4	5	6	4	5	4	6	5	5	6	4	106	34	34	38	6	5	2	5
50	20	1	1	1	4	19	1	1	1	1	1	1	1	1	1	1	1	1	1	1	1	1	1	1	1	84	28	28	28	7	7	7	7	7	7	7	7	7	7	7	7	97	30	36	31	6	6	1	1
51	18	1	1	1	4	39	3	2	2	2	2	2	2	2	2	2	2	2	2	2	2	2	2	2	2	72	24	24	24	6	6	6	6	6	6	6	6	6	6	6	6	121	37	36	48	6	6	2	5
52	19	1	2	1	4	19	1	1	1	1	1	1	1	1	1	1	1	1	1	1	1	1	1	1	1	73	25	24	24	7	6	6	6	6	6	6	6	6	6	6	6	100	35	36	29	7	7	1	4
53	18	1	1	1	4	41	2	2	2	3	2	3	2	2	2	2	2	2	2	3	2	2	2	2	2	80	24	28	28	5	5	7	7	7	7	7	7	7	7	7	7	100	35	31	34	7	7	2	4
54	19	1	1	2	4	39	3	2	2	2	2	2	2	2	2	2	2	2	2	2	2	2	2	2	2	67	23	24	20	5	6	6	6	6	6	6	6	5	5	5	5	103	36	31	36	6	5	5	5
55	19	1	1	1	4	20	2	1	1	1	1	1	1	1	1	1	1	1	1	1	1	1	1	1	1	75	26	23	26	6	6	7	7	5	6	6	6	7	7	6	6	107	33	40	34	7	7	1	4
56	18	1	1	1	4	22	2	2	2	1	1	1	1	1	1	1	1	1	1	1	1	1	1	1	1	72	24	24	24	6	6	6	6	6	6	6	6	6	6	6	6	126	42	36	48	6	6	6	6
57	17	1	1	2	4	31	3	2	2	2	1	1	1	2	1	1	2	1	1	1	2	2	2	2	2	68	24	24	20	6	6	6	6	6	6	6	6	5	5	5	5	88	31	25	32	4	4	4	4
58	18	1	1	1	4	19	1	1	1	1	1	1	1	1	1	1	1	1	1	1	1	1	1	1	1	84	28	28	28	7	7	7	7	7	7	7	7	7	7	7	7	129	49	42	38	7	7	7	7
59	18	1	1	1	4	38	2	2	2	2	2	2	2	2	2	2	2	2	2	2	2	2	2	2	2	66	24	20	22	6	6	6	6	6	6	4	4	5	6	5	6	101	33	34	34	6	6	3	5
60	18	1	1	1	4	38	2	2	2	2	2	2	2	2	2	2	2	2	2	2	2	2	2	2	2	84	28	28	28	7	7	7	7	7	7	7	7	7	7	7	7	88	29	27	32	7	4	1	4
61	18	1	1	2	4	35	2	2	2	2	2	3	1	1	1	1	2	2	3	3	1	3	2	1	1	76	24	24	28	6	6	6	6	5	7	7	5	7	7	7	7	97	36	36	25	7	7	1	6
62	19	1	1	1	4	20	1	1	1	1	1	1	1	1	1	1	1	1	1	1	2	1	1	1	1	69	25	21	23	6	5	7	7	5	5	4	7	6	6	5	6	86	29	34	23	6	6	1	4
63	18	1	1	1	4	48	3	2	2	3	3	2	2	3	2	3	2	3	3	3	2	3	3	2	2	84	28	28	28	7	7	7	7	7	7	7	7	7	7	7	7	113	35	39	39	7	7	1	1
64	18	1	1	1	4	28	3	3	2	3	1	1	1	1	1	1	1	1	3	1	1	1	1	1	1	73	26	24	23	6	6	7	7	6	6	6	6	6	6	6	5	95	28	32	35	6	6	2	2
65	18	1	1	1	4	19	1	1	1	1	1	1	1	1	1	1	1	1	1	1	1	1	1	1	1	84	28	28	28	7	7	7	7	7	7	7	7	7	7	7	7	147	49	42	56	7	7	7	7
66	18	1	1	2	4	36	3	2	2	2	1	1	3	1	3	3	2	2	3	1	2	2	1	1	1	58	20	18	20	5	5	5	5	4	5	5	4	5	5	5	5	99	31	31	37	3	6	3	3
67	19	2	1	1	4	20	1	1	2	1	1	1	1	1	1	1	1	1	1	1	1	1	1	1	1	59	19	20	20	5	4	5	5	5	5	5	5	5	5	5	5	97	33	33	31	6	6	1	5
68	18	1	1	1	4	38	2	2	2	2	2	2	2	2	2	2	2	2	2	2	2	2	2	2	2	72	24	24	24	6	6	6	6	6	6	6	6	6	6	6	6	102	38	32	32	6	6	6	6
69	18	1	2	2	4	22	1	2	2	2	1	1	1	1	1	1	1	1	1	1	1	1	1	1	1	84	28	28	28	7	7	7	7	7	7	7	7	7	7	7	7	104	34	38	32	7	7	2	3
70	19	1	2	2	4	32	2	1	2	2	2	2	1	2	2	2	1	2	2	2	1	1	2	2	1	68	23	23	22	6	6	6	5	5	6	6	6	5	5	6	6	86	29	29	28	6	5	2	3
71	18	1	1	2	3	20	1	1	1	1	2	1	1	1	1	1	1	1	1	1	1	1	1	1	1	83	28	27	28	7	7	7	7	7	7	7	6	7	7	7	7	121	43	35	43	7	7	7	7
72	18	1	1	1	4	37	2	3	2	3	1	1	1	2	2	2	2	2	2	2	2	2	2	2	2	80	28	25	27	7	7	7	7	6	6	6	7	6	7	7	7	97	32	38	27	7	6	2	4
73	18	1	1	1	4	25	2	1	2	1	1	1	1	2	1	1	1	1	2	2	2	1	1	1	1	72	24	24	24	6	6	6	6	6	6	6	6	6	6	6	6	93	34	36	23	7	7	1	4
74	19	1	1	1	4	21	2	1	1	2	1	1	1	1	1	1	1	1	1	1	1	1	1	1	1	84	28	28	28	7	7	7	7	7	7	7	7	7	7	7	7	106	32	42	32	7	7	1	2
75	19	1	1	1	4	26	3	3	2	2	2	1	1	1	1	1	1	1	1	1	1	1	1	1	1	72	24	24	24	6	6	6	6	6	6	6	6	6	6	6	6	88	27	32	29	5	6	3	2
76	19	1	1	1	4	19	1	1	1	1	1	1	1	1	1	1	1	1	1	1	1	1	1	1	1	84	28	28	28	7	7	7	7	7	7	7	7	7	7	7	7	96	32	37	27	7	7	1	1
77	19	2	1	1	4	29	2	3	1	3	3	3	1	1	1	1	1	1	1	1	1	2	1	1	1	84	28	28	28	7	7	7	7	7	7	7	7	7	7	7	7	94	32	34	28	6	6	1	6
78	19	1	1	1	4	44	2	3	3	3	2	3	2	2	2	2	3	2	2	2	2	2	2	3	2	69	22	23	24	5	6	6	5	5	6	6	6	6	6	6	6	93	30	35	28	6	6	2	2
79	18	1	1	1	4	21	1	2	2	1	1	1	1	1	1	1	1	1	1	1	1	1	1	1	1	76	28	24	24	7	7	7	7	7	6	6	5	7	6	6	5	102	38	29	35	7	7	3	5
80	19	1	2	2	3	38	2	2	2	2	2	2	2	2	2	2	2	2	2	2	2	2	2	2	2	66	24	22	20	6	6	6	6	5	5	6	6	5	5	5	5	90	30	30	30	5	5	3	4
81	18	1	1	2	4	19	1	1	1	1	1	1	1	1	1	1	1	1	1	1	1	1	1	1	1	72	24	24	24	6	6	6	6	6	6	6	6	6	6	6	6	84	23	36	25	1	1	5	2
82	18	1	2	2	4	36	2	2	2	2	1	2	1	2	2	2	2	2	2	2	2	2	2	2	2	72	24	24	24	6	6	6	6	6	6	6	6	6	6	6	6	91	28	34	29	6	6	2	2
83	18	1	1	2	4	28	2	2	2	2	2	2	2	2	2	1	1	1	1	1	1	1	1	1	1	74	24	25	25	6	6	6	6	6	7	6	6	6	6	6	7	100	32	37	31	7	7	1	2
84	19	1	1	1	4	19	1	1	1	1	1	1	1	1	1	1	1	1	1	1	1	1	1	1	1	84	28	28	28	7	7	7	7	7	7	7	7	7	7	7	7	93	31	36	26	7	7	1	1
85	19	1	1	1	4	34	2	2	1	2	1	2	1	1	2	2	2	2	2	2	2	2	2	2	2	72	24	24	24	6	6	6	6	6	6	6	6	6	6	6	6	95	30	34	31	6	6	2	2
86	19	1	2	1	4	35	2	2	2	2	1	2	2	2	1	2	2	2	2	2	2	2	2	2	1	72	24	24	24	6	6	6	6	6	6	6	6	6	6	6	6	97	31	32	34	5	5	4	4
87	18	1	1	2	4	23	1	2	2	1	1	1	1	1	2	1	1	1	2	1	1	1	1	1	1	70	23	23	24	5	6	6	6	5	6	6	6	6	6	6	6	89	28	33	28	5	5	3	3
88	18	1	1	2	4	21	1	1	2	1	1	2	1	1	1	1	1	1	1	1	1	1	1	1	1	72	24	24	24	6	6	6	6	6	6	6	6	6	6	6	6	111	35	35	41	7	7	2	3
89	18	1	2	2	4	28	3	3	1	1	1	2	1	1	1	1	1	1	3	2	1	2	1	1	1	78	22	28	28	4	4	7	7	7	7	7	7	7	7	7	7	110	49	36	25	7	7	7	7
90	19	1	1	1	4	19	1	1	1	1	1	1	1	1	1	1	1	1	1	1	1	1	1	1	1	84	28	28	28	7	7	7	7	7	7	7	7	7	7	7	7	97	35	36	26	7	7	1	5
91	18	1	1	1	4	19	1	1	1	1	1	1	1	1	1	1	1	1	1	1	1	1	1	1	1	84	28	28	28	7	7	7	7	7	7	7	7	7	7	7	7	105	31	40	34	7	7	1	1
92	18	1	1	2	4	19	1	1	1	1	1	1	1	1	1	1	1	1	1	1	1	1	1	1	1	84	28	28	28	7	7	7	7	7	7	7	7	7	7	7	7	93	31	36	26	7	7	1	1
93	19	2	1	2	4	19	1	1	1	1	1	1	1	1	1	1	1	1	1	1	1	1	1	1	1	84	28	28	28	7	7	7	7	7	7	7	7	7	7	7	7	104	33	34	37	6	6	4	4
94	19	2	1	1	3	19	1	1	1	1	1	1	1	1	1	1	1	1	1	1	1	1	1	1	1	84	28	28	28	7	7	7	7	7	7	7	7	7	7	7	7	87	31	30	26	7	7	1	1
95	20	2	1	1	4	19	1	1	1	1	1	1	1	1	1	1	1	1	1	1	1	1	1	1	1	71	23	24	24	5	6	6	6	6	6	6	6	6	6	6	6	98	31	37	30	7	7	1	1
96	19	2	1	2	4	36	2	3	2	2	1	2	2	2	2	2	2	2	2	2	1	2	2	2	1	72	24	24	24	6	6	6	6	6	6	6	6	6	6	6	6	91	30	33	28	6	6	2	2
97	19	1	1	2	4	39	2	3	3	3	2	2	3	1	2	1	2	3	2	2	2	1	2	2	1	73	24	25	24	6	6	6	6	6	6	6	7	6	6	6	6	102	35	34	33	6	6	2	6
98	19	1	1	1	4	38	2	2	2	2	2	2	2	2	2	2	2	2	2	2	2	2	2	2	2	83	27	28	28	6	7	7	7	7	7	7	7	7	7	7	7	97	31	40	26	7	7	1	1
99	18	1	1	1	4	19	1	1	1	1	1	1	1	1	1	1	1	1	1	1	1	1	1	1	1	84	28	28	28	7	7	7	7	7	7	7	7	7	7	7	7	98	34	37	27	7	7	1	4
100	20	2	1	1	4	19	1	1	1	1	1	1	1	1	1	1	1	1	1	1	1	1	1	1	1	84	28	28	28	7	7	7	7	7	7	7	7	7	7	7	7	103	35	39	29	7	7	1	5
101	18	1	1	1	4	34	1	1	1	2	2	2	2	1	1	2	2	2	3	2	2	2	2	2	2	72	24	24	24	6	6	6	6	6	6	6	6	6	6	6	6	94	35	31	28	6	6	6	4
102	18	1	1	1	4	19	1	1	1	1	1	1	1	1	1	1	1	1	1	1	1	1	1	1	1	63	25	17	21	7	6	6	6	4	4	4	5	5	5	6	5	95	31	35	29	7	3	1	5
103	18	1	1	1	4	20	2	1	1	1	1	1	1	1	1	1	1	1	1	1	1	1	1	1	1	72	24	24	24	6	6	6	6	6	6	6	6	6	6	6	6	99	31	36	32	7	7	1	1
104	18	1	1	1	4	19	1	1	1	1	1	1	1	1	1	1	1	1	1	1	1	1	1	1	1	84	28	28	28	7	7	7	7	7	7	7	7	7	7	7	7	99	34	37	28	7	7	1	4
105	18	1	1	1	4	39	2	2	3	2	2	2	2	2	2	2	2	2	2	2	2	2	2	2	2	84	28	28	28	7	7	7	7	7	7	7	7	7	7	7	7	92	31	35	26	7	7	1	1
106	19	1	2	2	4	38	2	2	2	2	2	2	2	2	2	2	2	2	2	2	2	2	2	2	2	67	24	22	21	6	6	6	6	5	5	6	6	5	6	5	5	95	33	28	34	4	5	5	4
107	18	1	1	1	4	19	1	1	1	1	1	1	1	1	1	1	1	1	1	1	1	1	1	1	1	84	28	28	28	7	7	7	7	7	7	7	7	7	7	7	7	95	33	34	28	7	7	1	3
108	19	1	1	2	4	24	2	2	3	2	1	1	1	1	1	1	1	1	1	1	1	1	1	1	1	79	26	28	25	6	6	7	7	7	7	7	7	6	6	7	6	105	32	37	36	6	6	2	3
109	19	1	1	1	4	23	2	2	2	2	1	1	1	1	1	1	1	1	1	1	1	1	1	1	1	68	20	24	24	5	5	5	5	6	6	6	6	6	6	6	6	105	33	36	36	5	5	5	5
110	18	1	1	1	4	20	1	1	1	2	1	1	1	1	1	1	1	1	1	1	1	1	1	1	1	76	28	24	24	7	7	7	7	6	6	6	6	6	6	6	6	92	32	34	26	7	7	1	2
111	18	1	1	1	4	20	1	1	1	1	2	1	1	1	1	1	1	1	1	1	1	1	1	1	1	81	25	28	28	6	6	7	6	7	7	7	7	7	7	7	7	95	31	33	31	7	5	2	3
112	19	1	1	1	4	38	3	2	2	2	1	2	2	2	2	2	2	2	2	2	2	2	2	2	2	72	24	24	24	6	6	6	6	6	6	6	6	6	6	6	6	100	33	33	34	6	6	2	5
113	18	1	1	2	4	38	2	2	2	2	2	2	2	2	2	2	2	2	2	2	2	2	2	2	2	59	19	20	20	4	4	5	6	4	5	5	6	5	5	5	5	90	30	28	32	4	5	4	4
114	18	1	1	2	4	38	2	2	2	2	2	2	2	2	2	2	2	2	2	2	2	2	2	2	2	69	22	23	24	5	5	6	6	6	6	5	6	6	6	6	6	105	35	30	40	5	5	5	5
115	18	1	1	1	4	33	2	2	2	2	2	2	2	2	2	2	2	2	2	2	1	1	1	1	1	78	26	27	25	6	6	7	7	7	7	6	7	6	7	6	6	94	32	33	29	6	6	2	3
116	20	2	1	2	4	19	1	1	1	1	1	1	1	1	1	1	1	1	1	1	1	1	1	1	1	84	28	28	28	7	7	7	7	7	7	7	7	7	7	7	7	97	31	33	33	7	7	1	1
117	18	1	1	2	4	25	3	1	2	3	1	1	1	2	1	1	1	1	1	1	1	1	1	1	1	50	16	18	16	3	2	6	5	2	6	6	4	3	5	6	2	88	29	29	30	7	2	3	3
118	19	2	2	2	4	33	2	2	3	3	1	1	2	2	1	1	2	2	2	3	1	2	1	1	1	71	24	23	24	7	5	6	6	6	6	5	6	7	6	5	6	99	35	35	29	7	6	3	4
119	19	2	1	1	4	19	1	1	1	1	1	1	1	1	1	1	1	1	1	1	1	1	1	1	1	84	28	28	28	7	7	7	7	7	7	7	7	7	7	7	7	93	31	36	26	7	7	1	1
120	20	2	1	1	4	19	1	1	1	1	1	1	1	1	1	1	1	1	1	1	1	1	1	1	1	84	28	28	28	7	7	7	7	7	7	7	7	7	7	7	7	99	34	36	29	7	7	1	4
121	19	2	1	2	4	19	1	1	1	1	1	1	1	1	1	1	1	1	1	1	1	1	1	1	1	83	27	28	28	7	6	7	7	7	7	7	7	7	7	7	7	97	31	37	29	7	7	1	1
122	19	2	1	1	2	36	2	2	2	3	3	3	2	1	2	1	2	1	2	3	1	1	2	2	1	75	25	24	26	6	6	6	7	6	5	6	7	6	7	6	7	103	40	30	33	7	7	4	4
123	18	2	1	1	2	23	2	2	1	2	1	1	1	1	2	1	1	1	1	1	1	1	1	1	1	72	24	24	24	6	6	6	6	6	6	6	6	6	6	6	6	90	30	32	28	6	6	2	2
124	20	2	2	2	1	37	2	3	2	2	2	2	2	2	2	2	2	2	2	2	2	2	2	1	1	75	26	24	25	6	6	7	7	6	6	6	6	6	6	7	6	88	29	31	28	6	6	2	2
125	20	2	2	2	4	25	2	2	2	2	1	2	2	1	1	1	1	1	1	1	1	1	1	1	1	72	24	24	24	6	6	6	6	6	6	6	6	6	6	6	6	101	38	34	29	6	6	6	6
126	19	2	1	1	4	19	1	1	1	1	1	1	1	1	1	1	1	1	1	1	1	1	1	1	1	82	26	28	28	6	6	7	7	7	7	7	7	7	7	7	7	111	37	37	37	7	7	2	4
127	20	2	1	2	4	19	1	1	1	1	1	1	1	1	1	1	1	1	1	1	1	1	1	1	1	82	26	28	28	6	6	7	7	7	7	7	7	7	7	7	7	93	31	36	26	7	7	1	1
128	19	2	1	1	4	19	1	1	1	1	1	1	1	1	1	1	1	1	1	1	1	1	1	1	1	84	28	28	28	7	7	7	7	7	7	7	7	7	7	7	7	96	31	39	26	7	7	1	1
129	20	2	1	2	4	21	2	2	1	1	1	1	1	1	1	1	1	1	1	1	1	1	1	1	1	84	28	28	28	7	7	7	7	7	7	7	7	7	7	7	7	100	33	39	28	7	7	1	3
130	20	2	2	2	4	22	1	1	1	1	1	1	1	1	1	1	1	2	1	1	1	1	2	2	1	70	22	23	25	6	6	4	6	6	5	6	6	6	6	7	6	100	32	35	33	6	6	2	3
131	20	2	1	2	4	19	1	1	1	1	1	1	1	1	1	1	1	1	1	1	1	1	1	1	1	75	24	26	25	6	6	6	6	6	7	7	6	6	7	6	6	97	34	34	29	7	7	2	2
132	20	2	1	1	4	19	1	1	1	1	1	1	1	1	1	1	1	1	1	1	1	1	1	1	1	84	28	28	28	7	7	7	7	7	7	7	7	7	7	7	7	93	31	36	26	7	7	1	1
133	19	2	1	1	2	32	3	2	2	1	1	3	1	1	3	1	2	1	2	3	1	2	1	1	1	84	28	28	28	7	7	7	7	7	7	7	7	7	7	7	7	92	30	32	30	6	6	2	5
134	19	2	1	2	2	20	1	1	2	1	1	1	1	1	1	1	1	1	1	1	1	1	1	1	1	72	24	24	24	6	6	6	6	6	6	6	6	6	6	6	6	101	32	34	35	5	5	5	4
135	20	2	1	2	4	19	1	1	1	1	1	1	1	1	1	1	1	1	1	1	1	1	1	1	1	67	24	19	24	5	5	7	7	5	4	4	6	6	6	6	6	99	32	36	31	6	6	3	3
136	18	1	1	1	4	24	3	2	1	2	2	1	1	1	1	1	1	1	1	1	1	1	1	1	1	64	23	18	23	5	4	7	7	4	4	4	6	6	5	6	6	90	31	31	28	4	6	4	5
137	20	2	2	2	4	19	1	1	1	1	1	1	1	1	1	1	1	1	1	1	1	1	1	1	1	84	28	28	28	7	7	7	7	7	7	7	7	7	7	7	7	117	49	42	26	7	7	7	7
138	18	1	1	2	4	25	2	2	3	2	1	1	1	2	1	1	1	1	1	1	1	1	1	1	1	71	23	24	24	5	6	6	6	6	6	6	6	6	6	6	6	89	25	34	30	5	5	1	1
139	18	1	2	2	4	19	1	1	1	1	1	1	1	1	1	1	1	1	1	1	1	1	1	1	1	75	25	24	26	6	6	6	7	6	6	6	6	7	7	6	6	96	31	31	34	6	6	2	4
140	20	2	1	1	4	20	1	1	2	1	1	1	1	1	1	1	1	1	1	1	1	1	1	1	1	84	28	28	28	7	7	7	7	7	7	7	7	7	7	7	7	113	33	39	41	7	7	2	3
141	19	2	1	1	4	20	2	1	1	1	1	1	1	1	1	1	1	1	1	1	1	1	1	1	1	84	28	28	28	7	7	7	7	7	7	7	7	7	7	7	7	114	49	39	26	7	7	7	7
142	19	2	1	1	2	19	1	1	1	1	1	1	1	1	1	1	1	1	1	1	1	1	1	1	1	72	24	24	24	6	6	6	6	6	6	6	6	6	6	6	6	95	33	28	34	7	7	1	5
143	19	2	1	1	4	33	2	2	1	2	2	2	1	2	1	1	2	2	2	2	2	2	2	2	1	74	24	25	25	6	6	6	6	6	6	6	7	6	6	7	6	100	34	32	34	6	6	3	4
144	20	2	2	2	3	38	2	2	2	2	2	2	2	2	2	2	2	2	2	2	2	2	2	2	2	68	21	24	23	5	5	5	6	6	6	6	6	6	7	5	5	100	32	29	39	7	4	3	4
145	20	2	1	1	4	38	2	2	2	2	2	2	2	2	2	2	2	2	2	2	2	2	2	2	2	72	24	24	24	6	6	6	6	6	6	6	6	6	6	6	6	98	30	32	36	6	5	3	4
146	20	2	2	2	4	27	1	2	1	3	1	2	1	1	1	3	1	1	1	3	1	1	1	1	1	66	21	21	24	5	5	6	5	4	5	6	6	6	6	6	6	108	35	35	38	6	6	3	2
147	20	2	1	1	4	31	2	3	2	2	1	2	2	2	1	2	1	2	2	2	1	1	1	1	1	84	28	28	28	7	7	7	7	7	7	7	7	7	7	7	7	93	30	32	31	6	6	1	2
148	18	2	1	1	4	38	2	2	2	2	2	2	2	2	2	2	2	2	2	2	2	2	2	2	2	48	16	16	16	4	4	4	4	4	4	4	4	4	4	4	4	84	28	24	32	4	4	4	4
149	19	2	2	2	4	26	2	2	2	2	1	2	1	2	1	1	1	1	2	1	1	1	1	1	1	67	21	22	24	4	5	7	5	6	5	6	5	6	6	6	6	90	29	28	33	6	7	1	1
150	19	2	1	2	4	21	2	2	1	1	1	1	1	1	1	1	1	1	1	1	1	1	1	1	1	84	28	28	28	7	7	7	7	7	7	7	7	7	7	7	7	96	34	39	23	7	7	1	4
151	20	2	2	2	4	36	2	2	2	2	2	1	1	2	2	1	2	2	3	2	2	3	2	2	1	78	24	26	28	6	6	6	6	7	7	7	5	7	7	7	7	111	35	37	39	6	6	4	5
152	20	2	2	2	4	19	1	1	1	1	1	1	1	1	1	1	1	1	1	1	1	1	1	1	1	40	4	16	20	1	1	1	1	4	4	4	4	5	5	5	5	84	28	24	32	4	4	4	4
153	20	2	2	1	4	19	1	1	1	1	1	1	1	1	1	1	1	1	1	1	1	1	1	1	1	84	28	28	28	7	7	7	7	7	7	7	7	7	7	7	7	87	28	24	35	7	7	1	1
154	19	1	1	1	4	38	2	2	2	2	2	2	2	2	2	2	2	2	2	2	2	2	2	2	2	82	27	27	28	7	6	7	7	7	7	6	7	7	7	7	7	100	33	31	36	6	6	3	5
155	19	1	1	1	4	38	2	2	2	2	2	2	2	2	2	2	2	2	2	2	2	2	2	2	2	72	24	24	24	6	6	6	6	6	6	6	6	6	6	6	6	98	31	35	32	6	6	3	3
156	18	1	1	1	4	20	1	1	2	1	1	1	1	1	1	1	1	1	1	1	1	1	1	1	1	84	28	28	28	7	7	7	7	7	7	7	7	7	7	7	7	104	34	39	31	7	7	1	3
157	19	1	1	2	4	33	2	2	2	2	1	2	1	2	1	1	2	1	2	2	2	2	2	2	2	72	24	24	24	6	6	6	6	6	6	6	6	6	6	6	6	100	34	35	31	6	6	4	4
158	20	2	1	2	4	41	2	2	2	2	3	2	2	2	3	2	3	1	2	2	2	3	2	2	2	56	18	16	22	4	4	6	4	4	4	4	4	6	5	6	5	96	31	30	35	5	3	4	4
159	19	2	1	1	2	37	3	3	3	3	3	3	3	3	3	1	1	1	1	1	1	1	1	1	1	84	28	28	28	7	7	7	7	7	7	7	7	7	7	7	7	120	42	34	44	6	6	6	6
160	19	1	1	1	3	38	2	2	2	2	2	2	2	2	2	2	2	2	2	2	2	2	2	2	2	72	24	24	24	6	6	6	6	6	6	6	6	6	6	6	6	114	38	36	40	6	6	6	6
161	18	1	1	1	4	19	1	1	1	1	1	1	1	1	1	1	1	1	1	1	1	1	1	1	1	71	23	24	24	5	5	6	7	6	6	6	6	6	6	6	6	99	31	32	36	6	6	1	5
162	18	1	1	1	4	20	1	1	1	2	1	1	1	1	1	1	1	1	1	1	1	1	1	1	1	84	28	28	28	7	7	7	7	7	7	7	7	7	7	7	7	96	32	37	27	7	7	1	2
163	18	1	1	1	4	30	2	2	3	1	1	2	2	2	2	2	1	1	2	1	1	1	1	2	1	68	24	20	24	6	6	6	6	5	5	5	5	6	6	6	6	105	35	30	40	5	5	5	5
164	19	1	1	1	4	22	2	1	2	1	1	1	2	1	1	1	1	1	1	1	1	1	1	1	1	72	24	24	24	6	6	6	6	6	6	6	6	6	6	6	6	101	33	38	30	7	7	1	2
165	18	1	1	1	4	23	2	1	2	2	2	1	1	1	1	1	1	1	1	1	1	1	1	1	1	73	25	24	24	6	6	7	6	6	6	6	6	6	6	6	6	92	32	33	27	6	6	2	4
166	18	1	1	1	4	24	2	2	1	2	1	1	3	1	1	1	1	1	1	1	1	1	1	1	1	48	16	16	16	4	4	4	4	4	4	4	4	4	4	4	4	84	28	24	32	4	4	4	4
167	19	1	1	1	4	19	1	1	1	1	1	1	1	1	1	1	1	1	1	1	1	1	1	1	1	84	28	28	28	7	7	7	7	7	7	7	7	7	7	7	7	103	32	39	32	7	7	1	1
168	18	1	1	1	4	24	1	2	1	1	1	2	1	1	1	2	1	1	1	1	1	2	2	1	1	84	28	28	28	7	7	7	7	7	7	7	7	7	7	7	7	99	31	36	32	7	7	1	1
169	19	1	1	1	4	19	1	1	1	1	1	1	1	1	1	1	1	1	1	1	1	1	1	1	1	72	24	24	24	6	6	6	6	6	6	6	6	6	6	6	6	91	28	31	32	5	6	2	3
170	18	1	1	1	4	38	2	2	2	2	2	2	2	2	2	2	2	2	2	2	2	2	2	2	2	64	20	22	22	5	5	5	5	5	6	5	6	6	5	6	5	94	34	29	31	7	7	2	2
171	18	1	2	2	4	25	1	2	1	2	1	1	1	2	1	1	2	2	1	2	1	1	1	1	1	60	28	16	16	7	7	7	7	4	4	4	4	4	4	4	4	84	28	24	32	4	4	4	4
172	19	1	1	1	4	25	2	1	1	2	2	1	1	1	1	1	1	1	2	1	1	1	2	2	1	81	28	26	27	7	7	7	7	7	7	6	6	6	7	7	7	109	31	36	42	7	2	3	3
173	18	1	2	2	4	23	2	1	2	2	2	1	1	1	1	1	1	1	1	1	1	1	1	1	1	64	20	24	20	5	5	5	5	6	6	6	6	5	5	5	5	93	31	29	33	6	6	2	4
174	18	1	1	2	4	23	1	1	1	2	1	1	1	1	1	1	2	2	2	1	1	1	1	1	1	84	28	28	28	7	7	7	7	7	7	7	7	7	7	7	7	100	34	35	31	7	7	1	3
175	18	1	1	2	4	20	2	1	1	1	1	1	1	1	1	1	1	1	1	1	1	1	1	1	1	72	24	24	24	6	6	6	6	6	6	6	6	6	6	6	6	90	30	32	28	6	6	2	2
176	19	1	2	2	4	26	1	2	1	2	2	2	2	1	1	1	1	1	2	2	1	1	1	1	1	84	28	28	28	7	7	7	7	7	7	7	7	7	7	7	7	93	31	35	27	7	6	1	2
177	18	1	1	2	4	40	2	2	2	2	2	2	3	3	2	2	2	2	2	2	2	2	2	2	2	58	18	20	20	4	4	5	5	5	5	5	5	5	5	5	5	82	26	24	32	4	4	3	3
178	19	1	1	2	4	20	1	2	1	1	1	1	1	1	1	1	1	1	1	1	1	1	1	1	1	80	24	28	28	6	6	6	6	7	7	7	7	7	7	7	7	95	30	33	32	6	6	2	2
179	19	1	1	1	4	32	2	3	3	3	1	2	2	2	2	3	1	1	1	1	1	1	1	1	1	60	20	20	20	5	5	5	5	5	5	5	5	5	5	5	5	87	28	24	35	4	4	4	4
180	18	1	2	2	4	35	1	2	2	2	1	2	1	2	2	2	2	2	2	2	2	2	2	2	2	72	24	24	24	6	6	6	6	6	6	6	6	6	6	6	6	89	29	32	28	6	6	1	2
181	19	1	1	2	4	38	2	2	2	2	2	2	2	2	2	2	2	2	2	2	2	2	2	2	2	60	20	20	20	5	5	5	5	5	5	5	5	5	5	5	5	93	32	29	32	5	5	4	5
182	18	1	1	1	4	29	3	2	2	2	1	2	2	2	1	1	1	1	2	2	1	1	1	1	1	73	25	24	24	5	6	7	7	6	6	6	6	5	6	7	6	108	39	33	36	6	6	6	6
183	18	1	2	2	4	20	1	1	1	2	1	1	1	1	1	1	1	1	1	1	1	1	1	1	1	72	22	25	25	6	5	4	7	6	7	6	6	6	6	6	7	96	29	34	33	6	6	1	2
184	18	1	1	2	4	27	2	3	1	2	1	3	1	1	1	1	1	2	2	1	1	1	1	1	1	74	26	24	24	6	6	7	7	6	6	6	6	6	6	6	6	90	29	32	29	6	6	1	2
185	18	1	1	1	4	19	1	1	1	1	1	1	1	1	1	1	1	1	1	1	1	1	1	1	1	72	25	25	22	7	7	7	4	4	7	7	7	7	7	4	4	94	41	27	26	7	7	2	4
186	19	1	1	1	4	22	2	2	1	2	1	1	1	1	1	1	1	1	1	1	1	1	1	1	1	72	24	24	24	6	6	6	6	6	6	6	6	6	6	6	6	94	29	31	34	5	5	5	2
187	19	1	1	1	4	38	2	2	2	2	2	2	2	2	2	2	2	2	2	2	2	2	2	2	2	84	28	28	28	7	7	7	7	7	7	7	7	7	7	7	7	101	29	35	37	6	6	2	2
188	18	1	1	1	4	25	2	2	3	1	1	1	2	1	1	1	1	1	1	2	1	1	1	1	1	84	28	28	28	7	7	7	7	7	7	7	7	7	7	7	7	118	43	36	39	7	7	7	7
189	18	1	2	2	4	35	2	2	2	2	3	2	2	3	2	1	2	2	2	2	1	2	1	1	1	72	24	24	24	6	6	6	6	6	6	6	6	6	6	6	6	91	30	30	31	5	5	3	4
190	19	1	2	1	3	19	1	1	1	1	1	1	1	1	1	1	1	1	1	1	1	1	1	1	1	84	28	28	28	7	7	7	7	7	7	7	7	7	7	7	7	110	31	37	42	7	7	1	1
191	18	1	1	1	4	23	2	2	2	2	1	1	1	1	1	1	1	1	1	1	1	1	1	1	1	84	28	28	28	7	7	7	7	7	7	7	7	7	7	7	7	96	31	35	30	5	5	3	3
192	19	1	1	1	4	21	1	1	3	1	1	1	1	1	1	1	1	1	1	1	1	1	1	1	1	84	28	28	28	7	7	7	7	7	7	7	7	7	7	7	7	81	28	27	26	4	4	4	4
193	18	1	1	1	4	32	3	3	2	3	1	3	2	1	1	1	2	1	2	2	1	1	1	1	1	71	23	24	24	4	6	7	6	6	6	6	6	6	6	6	6	89	30	36	23	6	6	1	4
194	19	1	1	2	2	48	3	3	3	3	1	3	2	2	2	3	2	2	2	3	2	3	2	4	3	82	26	28	28	5	7	7	7	7	7	7	7	7	7	7	7	104	37	34	33	7	7	4	4
195	18	1	1	1	4	34	2	3	2	2	2	1	2	2	1	1	3	2	2	2	2	1	2	1	1	72	24	24	24	6	6	6	6	6	6	6	6	6	6	6	6	90	30	32	28	6	6	2	2
196	18	1	1	2	4	25	4	4	1	1	1	1	1	1	1	1	1	1	1	1	1	1	1	1	1	83	28	28	27	7	7	7	7	7	7	7	7	7	7	6	7	102	34	38	30	7	7	1	3
197	19	2	1	1	4	19	1	1	1	1	1	1	1	1	1	1	1	1	1	1	1	1	1	1	1	68	25	19	24	6	6	7	6	4	4	4	7	7	7	5	5	94	33	34	27	7	7	1	3
198	19	2	1	1	4	40	4	4	4	4	4	4	1	4	1	1	1	1	1	1	1	1	1	1	1	84	28	28	28	7	7	7	7	7	7	7	7	7	7	7	7	102	35	34	33	6	6	5	6
199	19	1	1	1	4	27	2	2	2	2	1	2	2	1	1	1	1	1	2	2	1	1	1	1	1	73	25	24	24	6	6	7	6	6	6	6	6	6	6	6	6	96	31	33	32	7	7	1	1
200	19	2	1	1	4	19	1	1	1	1	1	1	1	1	1	1	1	1	1	1	1	1	1	1	1	30	16	4	10	1	1	7	7	1	1	1	1	1	1	7	1	63	25	12	26	1	1	7	7
201	19	2	2	2	4	19	1	1	1	1	1	1	1	1	1	1	1	1	1	1	1	1	1	1	1	81	27	26	28	6	7	7	7	6	6	7	7	7	7	7	7	110	40	38	32	7	6	2	5
202	20	1	1	1	4	19	1	1	1	1	1	1	1	1	1	1	1	1	1	1	1	1	1	1	1	80	26	28	26	6	6	7	7	7	7	7	7	7	7	5	7	96	29	41	26	5	7	1	1
203	20	2	2	2	4	20	2	1	1	1	1	1	1	1	1	1	1	1	1	1	1	1	1	1	1	80	24	28	28	6	4	7	7	7	7	7	7	7	7	7	7	92	31	35	26	6	6	1	2
204	18	1	2	2	4	27	2	2	1	2	2	1	1	1	1	1	2	2	2	2	1	1	1	1	1	71	24	24	23	6	6	6	6	6	6	6	6	5	6	6	6	87	32	28	27	6	6	3	4
205	18	1	1	1	4	19	1	1	1	1	1	1	1	1	1	1	1	1	1	1	1	1	1	1	1	72	24	24	24	6	6	6	6	6	6	6	6	6	6	6	6	97	33	34	30	5	6	3	4
206	18	1	1	2	4	19	1	1	1	1	1	1	1	1	1	1	1	1	1	1	1	1	1	1	1	59	18	21	20	4	4	5	5	5	6	5	5	5	5	5	5	101	30	30	41	4	4	4	4
207	18	1	1	1	4	21	3	1	1	1	1	1	1	1	1	1	1	1	1	1	1	1	1	1	1	80	24	28	28	5	5	7	7	7	7	7	7	7	7	7	7	138	47	39	52	7	7	7	5
208	19	1	1	1	4	31	2	2	2	2	2	2	2	2	2	2	2	2	1	1	1	1	1	1	1	72	24	24	24	6	6	6	6	6	6	6	6	6	6	6	6	97	32	31	34	7	7	3	3
209	18	1	1	1	4	25	1	1	2	2	2	2	2	2	1	1	1	1	1	1	1	1	1	1	1	84	28	28	28	7	7	7	7	7	7	7	7	7	7	7	7	21	7	6	8	1	1	1	1
210	18	1	1	1	4	19	1	1	1	1	1	1	1	1	1	1	1	1	1	1	1	1	1	1	1	82	28	28	26	7	7	7	7	7	7	7	7	7	7	5	7	96	34	31	31	7	7	1	4
211	18	1	1	1	4	38	2	2	2	2	2	2	2	2	2	2	2	2	2	2	2	2	2	2	2	82	26	28	28	6	6	7	7	7	7	7	7	7	7	7	7	95	31	36	28	6	6	2	2
212	2024	1	1	2	4	25	1	1	2	2	2	3	1	1	1	1	1	1	1	1	1	1	1	1	2	82	26	28	28	6	7	6	7	7	7	7	7	7	7	7	7	99	34	34	31	6	6	2	4
213	19	1	1	1	4	25	2	2	2	2	2	1	1	1	1	1	1	1	1	1	1	2	1	1	1	72	24	23	25	6	4	7	7	5	6	6	6	6	6	7	6	89	29	31	29	6	5	2	2
214	19	1	1	1	4	39	2	2	3	3	2	2	2	2	2	1	2	2	2	2	2	2	2	2	2	72	24	24	24	6	6	6	6	6	6	6	6	6	6	6	6	126	42	36	48	6	6	6	6
215	18	1	1	1	4	19	1	1	1	1	1	1	1	1	1	1	1	1	1	1	1	1	1	1	1	84	28	28	28	7	7	7	7	7	7	7	7	7	7	7	7	93	31	36	26	7	7	1	1
216	18	1	1	1	4	19	1	1	1	1	1	1	1	1	1	1	1	1	1	1	1	1	1	1	1	84	28	28	28	7	7	7	7	7	7	7	7	7	7	7	7	96	31	39	26	7	7	1	1
217	18	1	1	1	4	19	1	1	1	1	1	1	1	1	1	1	1	1	1	1	1	1	1	1	1	75	25	24	26	7	6	6	6	6	7	7	4	7	7	7	5	92	32	36	24	7	7	1	2
218	18	1	1	1	4	22	1	2	2	2	1	1	1	1	1	1	1	1	1	1	1	1	1	1	1	83	27	28	28	6	7	7	7	7	7	7	7	7	7	7	7	97	34	35	28	7	7	1	5
219	20	1	1	1	4	19	1	1	1	1	1	1	1	1	1	1	1	1	1	1	1	1	1	1	1	84	28	28	28	7	7	7	7	7	7	7	7	7	7	7	7	97	36	27	34	7	7	1	5
220	19	1	1	1	4	40	1	1	3	1	2	2	2	3	3	3	2	3	2	2	2	2	2	2	2	84	28	28	28	7	7	7	7	7	7	7	7	7	7	7	7	105	35	30	40	5	5	5	5
221	18	1	1	2	4	19	1	1	1	1	1	1	1	1	1	1	1	1	1	1	1	1	1	1	1	72	24	24	24	6	6	6	6	6	6	6	6	6	6	6	6	105	33	36	36	6	6	2	5
222	18	1	1	2	4	73	4	4	4	4	4	4	1	4	4	4	4	4	4	4	4	4	4	4	4	49	16	16	17	4	4	4	4	4	4	4	4	3	4	5	5	75	24	25	26	3	3	4	4
223	20	2	1	1	4	19	1	1	1	1	1	1	1	1	1	1	1	1	1	1	1	1	1	1	1	84	28	28	28	7	7	7	7	7	7	7	7	7	7	7	7	129	49	42	38	7	7	7	7
224	18	1	1	1	4	45	3	2	2	3	2	2	2	3	3	2	2	2	3	3	2	3	2	2	2	72	24	24	24	6	6	6	6	6	6	6	6	6	6	6	6	102	32	36	34	6	6	3	4
225	19	1	1	1	4	36	3	3	2	3	1	1	2	1	1	1	2	2	2	2	2	2	2	2	2	72	24	24	24	6	6	6	6	6	6	6	6	6	6	6	6	105	34	33	38	6	5	2	6
226	18	1	1	1	4	19	1	1	1	1	1	1	1	1	1	1	1	1	1	1	1	1	1	1	1	60	20	20	20	5	5	5	5	5	5	5	5	5	5	5	5	100	34	33	33	5	5	3	3
227	18	1	1	2	4	40	2	3	3	2	2	2	2	2	2	2	2	2	2	2	2	2	2	2	2	70	24	22	24	6	6	6	6	4	6	6	6	6	6	6	6	103	35	32	36	6	5	4	5
228	18	1	1	1	4	19	1	1	1	1	1	1	1	1	1	1	1	1	1	1	1	1	1	1	1	84	28	28	28	7	7	7	7	7	7	7	7	7	7	7	7	93	31	36	26	7	7	1	1
229	18	1	1	2	4	21	3	1	1	1	1	1	1	1	1	1	1	1	1	1	1	1	1	1	1	82	28	26	28	7	7	7	7	6	7	6	7	7	7	7	7	96	33	36	27	7	7	1	3
230	19	1	1	1	4	38	2	2	2	2	2	2	2	2	2	2	2	2	2	2	2	2	2	2	2	84	28	28	28	7	7	7	7	7	7	7	7	7	7	7	7	104	34	30	40	7	6	1	4
231	18	1	1	1	4	19	1	1	1	1	1	1	1	1	1	1	1	1	1	1	1	1	1	1	1	84	28	28	28	7	7	7	7	7	7	7	7	7	7	7	7	105	40	35	30	7	7	7	3
232	18	1	1	2	4	36	3	2	3	2	1	1	1	1	2	2	2	2	2	2	2	2	2	2	2	72	24	24	24	6	6	6	6	6	6	6	6	6	6	6	6	93	33	32	28	5	6	3	5
233	18	1	1	1	4	19	1	1	1	1	1	1	1	1	1	1	1	1	1	1	1	1	1	1	1	72	24	24	24	6	6	6	6	6	6	6	6	6	6	6	6	97	34	34	29	7	7	2	4
234	18	1	1	2	4	40	3	3	2	3	1	2	2	2	2	2	2	2	2	2	2	2	2	2	2	59	21	20	18	5	5	5	6	5	5	5	5	5	4	4	5	98	33	29	36	4	5	3	6
235	20	1	1	1	4	23	2	2	2	2	1	1	1	1	1	1	1	1	1	1	1	1	1	1	1	72	24	24	24	6	6	6	6	6	6	6	6	6	6	6	6	96	28	35	33	6	6	1	2
236	18	1	1	1	4	38	2	2	2	2	2	2	2	2	2	2	2	2	2	2	2	2	2	2	2	72	24	24	24	6	6	6	6	6	6	6	6	6	6	6	6	98	28	34	36	6	6	1	1
237	18	1	1	2	4	36	2	2	1	1	2	2	2	2	2	2	2	2	2	2	2	2	2	2	2	73	25	24	24	6	6	7	6	6	6	6	6	6	6	6	6	99	33	33	33	6	6	3	4
238	18	1	1	1	4	35	2	2	3	3	1	3	1	1	1	1	3	3	3	2	2	1	1	1	1	84	28	28	28	7	7	7	7	7	7	7	7	7	7	7	7	94	33	34	27	7	7	1	5
239	18	1	1	1	4	38	2	2	2	2	2	2	2	2	2	2	2	2	2	2	2	2	2	2	2	72	24	24	24	6	6	6	6	6	6	6	6	6	6	6	6	100	31	39	30	7	7	1	1
240	18	1	1	1	4	19	1	1	1	1	1	1	1	1	1	1	1	1	1	1	1	1	1	1	1	84	28	28	28	7	7	7	7	7	7	7	7	7	7	7	7	96	31	39	26	7	7	1	1
241	18	1	1	2	4	20	1	1	1	2	1	1	1	1	1	1	1	1	1	1	1	1	1	1	1	60	20	20	20	5	5	5	5	5	5	5	5	5	5	5	5	88	29	30	29	5	5	4	3
242	18	1	1	2	4	34	2	2	2	2	1	1	1	1	3	1	2	2	2	2	2	2	2	2	2	67	22	22	23	6	6	5	5	5	6	6	5	6	6	5	6	99	30	35	34	6	5	2	2
243	18	1	1	2	4	41	2	2	2	2	2	2	2	2	3	2	2	3	2	2	3	2	2	2	2	58	19	19	20	4	5	5	5	5	4	5	5	5	5	5	5	92	32	28	32	5	5	5	5
244	19	1	1	1	2	40	2	3	2	2	1	3	2	2	2	2	2	2	3	2	2	2	2	2	2	73	25	24	24	6	6	6	7	6	6	6	6	6	6	6	6	102	32	37	33	6	6	2	6
245	19	1	1	1	4	39	2	2	2	2	2	2	2	2	2	2	2	2	2	2	3	2	2	2	2	63	21	22	20	4	5	6	6	6	6	6	4	4	4	6	6	106	35	32	39	6	6	4	4
246	19	1	1	2	4	24	2	3	2	1	1	1	1	1	1	1	1	1	1	1	1	2	1	1	1	64	24	19	21	6	6	6	6	4	4	5	6	6	4	5	6	95	33	31	31	6	4	6	3
247	18	1	1	1	4	28	3	2	2	2	1	2	1	2	2	1	2	1	1	1	1	1	1	1	1	65	20	23	22	5	5	5	5	5	5	6	7	5	6	6	5	110	41	35	34	6	7	6	5
248	19	1	1	1	3	22	1	2	2	1	2	1	1	1	1	1	1	1	1	1	1	1	1	1	1	64	24	18	22	6	4	7	7	3	5	5	5	6	5	7	4	93	27	30	36	6	4	2	3
249	18	1	1	2	4	22	2	2	1	2	1	1	1	1	1	1	1	1	1	1	1	1	1	1	1	72	24	24	24	6	6	6	6	6	6	6	6	6	6	6	6	91	32	28	31	6	6	1	5
250	19	1	1	1	4	22	1	1	1	1	1	1	1	1	4	1	1	1	1	1	1	1	1	1	1	84	28	28	28	7	7	7	7	7	7	7	7	7	7	7	7	90	31	31	28	7	7	1	4
251	19	1	1	1	4	38	2	2	2	2	1	2	2	2	2	2	2	3	2	2	2	2	2	2	2	81	25	28	28	6	6	6	7	7	7	7	7	7	7	7	7	107	36	33	38	6	6	2	4
252	18	1	1	1	4	26	3	2	1	3	1	3	1	1	1	1	1	1	1	1	1	1	1	1	1	84	28	28	28	7	7	7	7	7	7	7	7	7	7	7	7	101	31	36	34	7	7	1	1
253	18	1	1	1	4	43	3	3	2	3	2	2	2	3	2	2	2	3	2	2	2	2	2	2	2	65	23	23	19	6	5	6	6	6	6	5	6	5	5	5	4	88	27	26	35	4	4	4	4
254	18	1	1	2	4	36	1	2	2	2	2	2	2	2	2	2	2	2	2	2	2	2	2	2	1	74	26	24	24	6	6	7	7	6	6	6	6	6	6	6	6	91	30	33	28	6	6	2	2
255	19	1	1	1	4	43	3	3	3	1	3	3	2	2	3	1	2	1	1	3	3	2	2	3	2	59	19	20	20	6	5	4	4	5	6	5	4	5	5	5	5	100	35	31	34	6	6	4	4
256	18	1	2	1	4	19	1	1	1	1	1	1	1	1	1	1	1	1	1	1	1	1	1	1	1	84	28	28	28	7	7	7	7	7	7	7	7	7	7	7	7	103	35	39	29	7	7	1	5
257	18	1	2	2	4	38	1	2	2	2	2	2	2	2	2	2	2	2	2	2	2	2	2	3	2	72	24	24	24	6	6	6	6	6	6	6	6	6	6	6	6	105	33	34	38	6	6	2	6
258	18	1	2	2	4	38	2	2	2	2	2	2	2	2	2	2	2	2	2	2	2	2	2	2	2	84	28	28	28	7	7	7	7	7	7	7	7	7	7	7	7	96	31	35	30	6	6	2	4
259	19	1	1	1	4	19	1	1	1	1	1	1	1	1	1	1	1	1	1	1	1	1	1	1	1	84	28	28	28	7	7	7	7	7	7	7	7	7	7	7	7	98	31	36	31	7	7	1	1
260	18	1	1	2	4	53	2	2	2	3	3	3	2	3	3	3	3	3	3	3	3	3	3	3	3	78	25	26	27	6	6	7	6	7	6	6	7	7	7	7	6	108	33	37	38	6	6	3	4
261	18	1	1	2	4	42	2	3	3	3	2	2	2	2	2	3	2	2	2	2	2	2	2	2	2	61	21	20	20	6	5	5	5	5	5	5	5	5	5	5	5	101	32	31	38	6	6	4	3
262	18	1	1	2	4	30	2	1	1	1	4	2	1	1	2	2	2	1	2	2	2	1	1	1	1	83	27	28	28	7	7	7	6	7	7	7	7	7	7	7	7	106	33	42	31	7	7	1	3
263	18	1	1	2	4	35	2	2	2	2	2	2	2	2	2	2	2	2	2	2	2	2	1	1	1	75	26	24	25	6	6	7	7	6	7	7	4	6	7	6	6	104	35	31	38	6	6	4	5
264	18	1	1	1	4	20	1	1	2	1	1	1	1	1	1	1	1	1	1	1	1	1	1	1	1	84	28	28	28	7	7	7	7	7	7	7	7	7	7	7	7	94	31	36	27	7	7	1	1
265	19	1	1	1	4	38	3	3	3	3	1	2	2	2	1	1	1	3	3	3	2	2	1	1	1	70	23	22	25	5	6	6	6	6	5	6	5	6	6	7	6	95	30	31	34	5	5	4	4
266	18	1	1	2	4	33	1	2	2	1	2	2	2	2	1	1	2	2	2	2	2	2	1	2	2	73	24	24	25	6	6	6	6	6	6	6	6	6	6	6	7	89	30	28	31	6	6	2	4
267	18	1	2	2	4	25	1	2	2	1	1	3	1	1	1	1	1	1	2	1	2	1	1	1	1	65	20	21	24	4	5	6	5	4	5	5	7	6	6	6	6	97	32	37	28	6	7	2	4
268	19	1	2	2	4	31	1	2	2	1	2	1	1	2	2	2	2	2	2	2	2	2	1	1	1	65	21	22	22	5	6	4	6	6	6	5	5	6	6	4	6	93	34	29	30	6	6	3	4
269	19	1	1	2	4	24	2	2	2	3	1	1	1	1	1	1	1	1	1	1	1	1	1	1	1	70	25	24	21	4	7	7	7	6	6	6	6	5	5	6	5	96	32	29	35	6	5	4	5
270	18	1	1	2	4	52	3	3	2	3	3	3	3	2	3	3	3	2	3	3	2	2	3	3	3	78	25	26	27	6	6	7	6	7	6	6	7	7	7	7	6	108	33	37	38	6	6	3	4
271	19	1	1	2	4	36	2	3	1	1	2	3	1	2	1	1	2	1	3	2	2	3	1	2	3	81	28	25	28	7	7	7	7	6	6	6	7	7	7	7	7	90	30	34	26	7	7	1	1
272	19	1	1	2	4	37	3	2	3	2	2	1	2	3	2	2	1	3	3	2	1	1	2	1	1	74	25	23	26	6	6	7	6	6	7	6	4	7	6	6	7	105	33	35	37	6	6	3	5
273	18	1	1	2	4	30	2	2	2	2	1	3	1	1	1	1	2	3	2	2	1	1	1	1	1	58	19	16	23	4	4	6	5	4	4	4	4	6	6	5	6	101	34	33	34	6	6	4	5
274	18	1	1	2	4	24	1	1	3	2	2	1	1	1	1	1	1	1	1	1	2	1	1	1	1	49	16	16	17	4	4	4	4	4	4	5	3	5	4	4	4	109	35	33	41	5	6	3	5
275	18	1	1	1	4	22	1	1	1	1	1	1	1	1	1	1	2	3	1	1	1	1	1	1	1	72	24	24	24	6	6	6	6	6	6	6	6	6	6	6	6	94	30	36	28	6	6	2	2
276	18	1	1	2	4	40	2	2	3	2	2	3	2	2	2	2	2	2	2	2	2	2	2	2	2	73	24	24	25	6	6	6	6	6	6	6	6	6	7	6	6	101	37	35	29	6	6	6	4
277	19	1	1	2	4	37	2	3	2	3	3	3	1	1	1	2	2	2	3	2	1	2	2	1	1	58	20	20	18	5	5	5	5	5	5	5	5	5	5	3	5	98	32	34	32	6	6	2	4
278	18	1	1	2	4	22	2	1	1	1	1	1	1	1	2	1	1	1	2	1	1	1	1	1	1	79	25	26	28	5	6	7	7	5	7	7	7	7	7	7	7	100	33	36	31	7	7	1	3
279	18	1	1	2	4	43	2	3	3	3	2	3	2	2	2	2	2	2	2	3	2	2	2	2	2	84	28	28	28	7	7	7	7	7	7	7	7	7	7	7	7	104	34	39	31	7	7	1	4
280	18	1	1	2	4	21	1	1	2	2	1	1	1	1	1	1	1	1	1	1	1	1	1	1	1	72	24	24	24	6	6	6	6	6	6	6	6	6	6	6	6	98	33	36	29	7	7	1	5
281	18	1	1	1	4	42	3	2	2	3	2	2	3	2	2	2	2	2	3	2	2	2	2	2	2	72	24	24	24	6	6	6	6	6	6	6	6	6	6	6	6	100	35	32	33	6	6	5	5
282	19	1	1	1	2	40	2	2	3	3	1	1	2	1	2	2	2	2	2	3	2	3	2	3	2	60	19	19	22	4	4	6	5	3	5	5	6	5	5	6	6	97	28	29	40	5	6	2	2
283	18	1	1	1	4	28	2	2	2	3	1	1	1	1	2	2	1	1	3	1	1	1	1	1	1	74	28	21	25	7	7	7	7	4	6	5	6	7	6	6	6	106	34	39	33	7	7	1	4
284	19	1	1	1	4	28	2	1	3	2	2	1	1	2	1	1	2	1	2	2	1	1	1	1	1	66	22	22	22	5	5	6	6	6	6	5	5	5	6	5	6	90	32	27	31	4	5	2	5
285	20	1	1	1	4	19	1	1	1	1	1	1	1	1	1	1	1	1	1	1	1	1	1	1	1	83	28	27	28	7	7	7	7	6	7	7	7	7	7	7	7	90	30	32	28	6	6	2	2
286	19	1	1	1	4	25	3	2	1	2	1	1	1	1	1	1	2	1	1	1	1	1	1	2	1	81	25	28	28	6	6	6	7	7	7	7	7	7	7	7	7	105	32	35	38	5	5	4	4
287	18	1	1	2	4	29	1	1	2	1	1	2	2	2	2	1	2	2	2	1	3	1	1	1	1	66	24	21	21	5	5	7	7	5	6	5	5	6	5	5	5	100	31	31	38	6	6	2	2
288	19	1	2	1	4	45	4	3	2	2	4	3	1	2	3	2	1	2	2	2	2	3	3	2	2	52	20	14	18	4	6	5	5	2	3	3	6	4	5	5	4	97	30	32	35	6	5	3	3
289	18	1	2	2	4	41	3	3	3	3	4	3	1	1	2	1	2	1	2	3	1	3	2	2	1	62	21	21	20	4	5	6	6	5	5	5	6	4	4	6	6	111	36	35	40	4	5	5	6
290	18	1	1	1	4	19	1	1	1	1	1	1	1	1	1	1	1	1	1	1	1	1	1	1	1	84	28	28	28	7	7	7	7	7	7	7	7	7	7	7	7	94	31	33	30	7	7	1	1
291	18	1	1	1	4	64	4	4	4	4	4	4	1	2	4	4	3	4	4	4	1	3	3	4	3	74	24	25	25	6	6	6	6	6	6	6	7	7	6	6	6	103	32	42	29	6	6	2	6
292	18	1	1	2	4	30	1	2	2	3	1	3	2	1	3	1	1	1	1	1	1	2	1	2	1	72	26	22	24	6	6	7	7	5	6	4	7	5	6	7	6	94	36	31	27	6	6	2	6
293	18	1	1	1	4	39	3	2	2	2	2	2	2	2	2	2	2	2	2	2	2	2	2	2	2	80	25	27	28	7	5	6	7	7	7	7	6	7	7	7	7	104	33	36	35	6	6	2	3
294	18	1	1	1	4	19	1	1	1	1	1	1	1	1	1	1	1	1	1	1	1	1	1	1	1	84	28	28	28	7	7	7	7	7	7	7	7	7	7	7	7	147	49	42	56	7	7	7	7
295	19	1	1	2	4	19	1	1	1	1	1	1	1	1	1	1	1	1	1	1	1	1	1	1	1	72	24	24	24	6	6	6	6	6	6	6	6	6	6	6	6	105	35	30	40	5	5	5	5
296	19	1	1	1	4	38	2	2	2	2	2	2	2	2	2	2	2	2	2	2	2	2	2	2	2	72	24	24	24	6	6	6	6	6	6	6	6	6	6	6	6	98	31	40	27	6	6	2	2
297	18	1	1	1	4	39	2	3	2	2	2	2	2	2	2	2	2	2	2	2	2	2	2	2	2	71	24	24	23	6	6	6	6	6	6	6	6	6	5	6	6	99	32	36	31	6	6	2	3
298	19	1	1	1	4	33	1	1	2	1	1	2	1	2	2	2	2	2	2	2	2	2	2	2	2	65	20	21	24	5	5	5	5	5	5	6	5	6	6	6	6	105	33	34	38	6	6	2	2
299	18	1	1	1	4	51	3	3	3	3	3	3	3	3	3	3	3	3	3	2	2	2	2	2	2	76	24	27	25	6	4	7	7	7	7	7	6	7	7	5	6	84	25	28	31	3	4	3	4
300	19	1	1	1	4	19	1	1	1	1	1	1	1	1	1	1	1	1	1	1	1	1	1	1	1	84	28	28	28	7	7	7	7	7	7	7	7	7	7	7	7	95	32	36	27	7	7	1	2
301	18	1	1	2	4	19	1	1	1	1	1	1	1	1	1	1	1	1	1	1	1	1	1	1	1	84	28	28	28	7	7	7	7	7	7	7	7	7	7	7	7	111	43	42	26	7	7	1	7
302	19	1	1	1	4	38	2	2	2	2	2	2	2	2	2	2	2	2	2	2	2	2	2	2	2	65	20	21	24	3	5	6	6	4	6	6	5	6	6	6	6	91	32	30	29	6	6	2	4
303	18	1	1	2	4	19	1	1	1	1	1	1	1	1	1	1	1	1	1	1	1	1	1	1	1	84	28	28	28	7	7	7	7	7	7	7	7	7	7	7	7	100	31	36	33	6	6	2	4
304	19	1	1	1	4	29	2	2	3	3	1	3	1	1	3	1	1	1	1	1	1	1	1	1	1	75	26	24	25	6	6	7	7	6	6	6	6	6	6	6	7	103	32	34	37	7	6	2	2
305	18	1	1	1	4	39	2	2	4	3	2	2	2	2	1	2	1	2	2	2	2	2	2	2	2	70	23	24	23	5	6	6	6	6	6	6	6	6	6	5	6	95	30	31	34	6	6	2	4
306	18	1	1	2	4	26	2	2	2	3	1	1	1	2	1	1	1	1	1	1	2	1	1	1	1	77	23	26	28	6	6	5	6	7	7	6	6	7	7	7	7	99	33	30	36	7	6	2	2
307	19	1	1	2	4	39	2	2	3	2	2	2	2	2	2	2	2	2	2	2	2	2	2	2	2	72	24	24	24	6	6	6	6	6	6	6	6	6	6	6	6	111	39	36	36	6	6	6	6
308	19	1	1	2	4	22	2	1	1	1	1	1	1	1	1	1	1	1	2	1	1	2	1	1	1	76	24	28	24	6	6	6	6	7	7	7	7	6	6	6	6	92	31	34	27	6	6	1	4
309	19	1	1	1	4	27	2	2	2	3	2	1	1	1	1	1	1	1	2	1	2	1	1	1	1	83	28	27	28	7	7	7	7	6	7	7	7	7	7	7	7	112	43	38	31	7	7	7	6
310	18	1	2	2	4	38	2	2	2	2	2	2	2	2	2	2	2	2	2	2	2	2	2	2	2	48	18	14	16	4	5	4	5	3	4	4	3	4	4	4	4	83	24	29	30	4	4	3	2
311	18	1	1	2	4	37	3	2	2	2	1	1	1	2	1	3	2	2	3	3	1	2	2	3	1	65	22	19	24	6	5	6	5	4	4	5	6	6	6	6	6	82	31	25	26	6	6	2	3
312	19	1	2	2	4	38	2	2	2	2	2	2	2	2	2	2	2	2	2	2	2	2	2	2	2	71	24	24	23	6	6	6	6	6	6	6	6	6	6	5	6	102	35	36	31	7	7	2	5
313	19	1	1	2	4	38	2	2	2	2	2	2	2	2	2	2	2	2	2	2	2	2	2	2	2	72	24	24	24	6	6	6	6	6	6	6	6	6	6	6	6	93	32	32	29	6	6	1	5
314	18	1	1	2	4	19	1	1	1	1	1	1	1	1	1	1	1	1	1	1	1	1	1	1	1	78	27	26	25	6	7	7	7	7	6	6	7	6	6	7	6	95	34	32	29	7	6	2	3
315	18	1	1	1	4	24	2	2	3	2	1	1	1	1	1	1	1	1	1	1	1	1	1	1	1	84	28	28	28	7	7	7	7	7	7	7	7	7	7	7	7	112	37	39	36	6	6	5	5
316	18	1	1	1	4	38	2	2	2	2	2	2	2	2	2	2	2	2	2	2	2	2	2	2	2	48	16	16	16	4	4	4	4	4	4	4	4	4	4	4	4	84	28	24	32	4	4	4	4
317	18	1	1	2	4	39	2	3	2	2	2	2	2	2	2	2	2	2	2	2	2	2	2	2	2	48	16	16	16	4	4	4	4	4	4	4	4	4	4	4	4	92	34	26	32	6	6	4	4
318	19	1	2	2	4	19	1	1	1	1	1	1	1	1	1	1	1	1	1	1	1	1	1	1	1	70	24	22	24	5	5	7	7	6	5	5	6	6	6	6	6	91	30	29	32	4	4	4	4
319	18	1	1	2	4	41	3	2	2	3	2	2	2	2	2	2	3	2	2	2	2	2	2	2	2	82	27	27	28	6	7	7	7	7	7	6	7	7	7	7	7	104	35	31	38	6	6	4	4
320	18	1	2	2	4	35	3	2	2	2	2	2	2	2	2	2	2	2	1	1	1	1	2	2	2	84	28	28	28	7	7	7	7	7	7	7	7	7	7	7	7	146	49	42	55	7	7	7	7
321	18	1	1	1	4	20	1	1	1	1	1	1	1	1	1	1	1	1	1	1	2	1	1	1	1	84	28	28	28	7	7	7	7	7	7	7	7	7	7	7	7	98	35	36	27	7	7	1	5
322	18	1	1	1	4	19	1	1	1	1	1	1	1	1	1	1	1	1	1	1	1	1	1	1	1	72	24	24	24	6	6	6	6	6	6	6	6	6	6	6	6	96	33	29	34	5	7	4	4
323	18	1	1	1	4	38	3	2	3	3	1	1	2	2	1	2	3	3	2	3	1	3	1	1	1	71	23	24	24	5	6	6	6	6	6	6	6	6	6	6	6	111	33	36	42	5	5	4	5
324	18	1	1	2	4	20	1	1	2	1	1	1	1	1	1	1	1	1	1	1	1	1	1	1	1	84	28	28	28	7	7	7	7	7	7	7	7	7	7	7	7	97	31	40	26	7	7	1	1
325	18	1	1	2	4	29	2	2	2	2	1	1	1	2	2	1	2	2	2	2	1	1	1	1	1	79	24	28	27	6	6	6	6	7	7	7	7	7	7	6	7	96	30	34	32	6	6	2	2
326	18	1	1	1	4	21	1	2	1	1	1	1	1	1	1	1	1	1	1	2	1	1	1	1	1	55	19	15	21	4	4	6	5	3	4	4	4	5	4	6	6	78	23	23	32	5	4	2	3
327	19	1	1	1	4	38	2	2	2	2	2	2	2	2	2	2	2	2	2	2	2	2	2	2	2	60	20	20	20	5	5	5	5	5	5	5	5	5	5	5	5	66	21	18	27	3	3	3	3
328	19	1	1	1	4	21	2	1	2	1	1	1	1	1	1	1	1	1	1	1	1	1	1	1	1	84	28	28	28	7	7	7	7	7	7	7	7	7	7	7	7	109	34	40	35	7	7	1	4
329	19	1	2	2	4	40	3	3	2	2	2	2	2	2	2	2	2	2	2	2	2	2	2	2	2	84	28	28	28	7	7	7	7	7	7	7	7	7	7	7	7	134	44	38	52	7	7	7	7
330	18	1	1	1	4	19	1	1	1	1	1	1	1	1	1	1	1	1	1	1	1	1	1	1	1	72	24	24	24	6	6	6	6	6	6	6	6	6	6	6	6	96	30	40	26	7	7	2	1
331	18	1	1	2	4	26	3	1	3	2	1	1	1	1	1	1	1	1	2	1	2	1	1	1	1	78	28	24	26	7	7	7	7	5	6	6	7	6	7	7	6	106	36	37	33	7	6	2	5
332	19	1	1	1	4	36	2	2	3	2	1	1	2	2	2	2	1	2	2	2	2	2	2	2	2	72	24	24	24	6	6	6	6	6	6	6	6	6	6	6	6	108	34	36	38	6	6	4	5
333	19	1	1	1	4	19	1	1	1	1	1	1	1	1	1	1	1	1	1	1	1	1	1	1	1	82	28	26	28	7	7	7	7	6	7	7	6	7	7	7	7	93	31	36	26	7	7	1	1
334	19	1	1	1	4	35	2	2	2	2	2	2	1	2	2	1	2	3	2	2	1	2	2	1	2	71	24	23	24	6	6	6	6	6	6	6	5	6	6	6	6	102	35	37	30	7	7	1	5
335	18	1	1	1	4	39	2	2	2	2	3	2	2	2	2	2	2	2	2	2	2	2	2	2	2	60	20	20	20	5	5	5	5	5	5	5	5	5	5	5	5	79	28	24	27	4	4	4	4
336	18	1	1	2	4	25	2	2	3	2	2	1	1	1	1	1	1	1	1	1	1	1	1	1	1	84	28	28	28	7	7	7	7	7	7	7	7	7	7	7	7	104	36	38	30	7	7	1	6
337	19	1	1	1	4	19	1	1	1	1	1	1	1	1	1	1	1	1	1	1	1	1	1	1	1	84	28	28	28	7	7	7	7	7	7	7	7	7	7	7	7	39	19	6	14	7	7	1	1
338	18	1	1	1	4	19	1	1	1	1	1	1	1	1	1	1	1	1	1	1	1	1	1	1	1	72	24	24	24	6	6	6	6	6	6	6	6	6	6	6	6	95	31	34	30	6	6	2	5
339	18	1	1	1	4	38	2	2	2	2	2	2	2	2	2	2	2	2	2	2	2	2	2	2	2	69	24	24	21	6	6	6	6	6	6	6	6	6	5	5	5	95	30	30	35	5	5	4	3
340	20	1	2	2	4	38	2	2	1	3	2	2	2	2	2	2	2	2	2	2	2	2	2	2	2	72	24	24	24	6	6	6	6	6	6	6	6	6	6	6	6	101	31	39	31	7	7	1	1
341	19	1	1	1	4	22	2	2	1	2	1	1	1	1	1	1	1	1	1	1	1	1	1	1	1	84	28	28	28	7	7	7	7	7	7	7	7	7	7	7	7	100	30	37	33	7	7	1	2
342	18	1	1	1	4	40	2	2	2	2	1	2	2	2	1	2	2	2	3	4	3	2	2	2	2	80	28	28	24	7	7	7	7	7	7	7	7	6	6	6	6	110	30	42	38	5	6	2	2
343	18	1	1	1	4	19	1	1	1	1	1	1	1	1	1	1	1	1	1	1	1	1	1	1	1	80	24	28	28	5	5	7	7	7	7	7	7	7	7	7	7	101	30	38	33	7	7	1	3
344	19	1	2	2	4	40	3	3	2	2	2	3	2	2	2	2	2	2	2	2	1	2	2	2	2	83	28	27	28	7	7	7	7	6	7	7	7	7	7	7	7	104	35	30	39	6	3	5	7
345	19	1	2	2	4	26	3	2	2	2	2	2	1	1	1	1	1	1	1	1	1	1	1	1	1	67	22	21	24	5	6	6	5	5	6	5	5	6	7	5	6	98	32	32	34	6	6	2	4
346	19	1	1	1	4	40	2	2	2	3	2	2	2	2	2	2	2	2	2	3	2	2	2	2	2	60	21	19	20	5	4	6	6	5	5	5	4	5	5	6	4	102	33	30	39	5	4	4	4
347	19	1	1	1	4	19	1	1	1	1	1	1	1	1	1	1	1	1	1	1	1	1	1	1	1	76	27	25	24	6	7	7	7	7	6	6	6	6	6	6	6	93	32	35	26	7	7	2	3
348	19	1	1	1	4	28	3	3	4	3	1	1	1	1	1	1	1	1	1	1	1	1	1	1	1	84	28	28	28	7	7	7	7	7	7	7	7	7	7	7	7	120	37	42	41	7	7	1	1
349	19	1	1	2	4	19	1	1	1	1	1	1	1	1	1	1	1	1	1	1	1	1	1	1	1	70	22	24	24	5	5	6	6	6	6	6	6	6	6	6	6	91	30	30	31	6	6	2	2
350	18	1	1	2	4	25	2	2	3	1	1	1	2	2	1	1	1	1	1	1	1	1	1	1	1	82	26	28	28	6	6	7	7	7	7	7	7	7	7	7	7	96	31	31	34	6	6	2	2
351	18	1	1	1	4	22	2	1	1	1	2	2	1	1	1	1	1	1	1	1	1	1	1	1	1	84	28	28	28	7	7	7	7	7	7	7	7	7	7	7	7	106	36	36	34	7	7	1	1
352	18	1	1	1	4	27	2	2	1	2	1	3	1	2	2	1	1	1	1	2	1	1	1	1	1	73	25	25	23	6	5	7	7	6	6	6	7	6	5	6	6	95	30	33	32	6	6	3	3
353	18	1	1	1	4	19	1	1	1	1	1	1	1	1	1	1	1	1	1	1	1	1	1	1	1	84	28	28	28	7	7	7	7	7	7	7	7	7	7	7	7	96	31	36	29	7	7	1	1
354	20	2	1	1	4	22	4	1	1	1	1	1	1	1	1	1	1	1	1	1	1	1	1	1	1	84	28	28	28	7	7	7	7	7	7	7	7	7	7	7	7	93	31	36	26	7	7	1	1
355	19	1	1	2	4	19	1	1	1	1	1	1	1	1	1	1	1	1	1	1	1	1	1	1	1	84	28	28	28	7	7	7	7	7	7	7	7	7	7	7	7	103	36	38	29	7	7	3	4
356	20	2	1	2	3	38	2	2	2	2	2	2	2	2	2	2	2	2	2	2	2	2	2	2	2	72	24	24	24	6	6	6	6	6	6	6	6	6	6	6	6	84	28	24	32	4	4	4	4
357	18	1	1	1	4	26	2	2	3	2	2	2	1	1	1	1	1	1	1	1	1	1	1	1	1	72	24	24	24	6	6	6	6	6	6	6	6	6	6	6	6	112	37	39	36	7	7	4	4
358	18	1	1	2	4	44	3	3	2	3	2	3	2	2	2	2	2	2	2	3	2	3	2	2	2	72	24	24	24	6	6	6	6	6	6	6	6	6	6	6	6	104	34	34	36	6	6	3	6
359	18	1	2	2	4	21	1	1	2	2	1	1	1	1	1	1	1	1	1	1	1	1	1	1	1	79	27	25	27	6	7	7	7	6	6	6	7	7	7	6	7	95	31	36	28	7	7	1	1
360	18	1	1	1	4	19	1	1	1	1	1	1	1	1	1	1	1	1	1	1	1	1	1	1	1	74	25	22	27	5	6	7	7	3	6	6	7	7	7	7	6	102	31	36	35	7	7	1	1
361	19	2	1	1	4	23	1	1	3	2	2	1	1	1	1	1	1	1	1	1	1	1	1	1	1	71	24	23	24	6	4	7	7	5	6	6	6	6	6	6	6	98	32	33	33	6	6	2	5
362	19	1	1	1	4	23	1	2	2	2	1	2	1	1	1	1	1	1	1	1	1	1	1	1	1	81	26	27	28	6	6	7	7	6	7	7	7	7	7	7	7	102	37	36	29	7	7	2	5
363	19	1	1	1	4	36	2	2	2	2	2	2	2	2	2	2	2	2	2	2	1	1	2	2	2	74	22	24	28	5	5	6	6	5	7	7	5	7	7	7	7	84	28	24	32	4	4	4	4
364	20	2	1	1	4	21	2	2	1	1	1	1	1	1	1	1	1	1	1	1	1	1	1	1	1	84	28	28	28	7	7	7	7	7	7	7	7	7	7	7	7	102	31	36	35	7	7	1	1
365	20	2	2	1	4	38	2	2	2	2	2	2	2	2	2	2	2	2	2	2	2	2	2	2	2	48	16	16	16	4	4	4	4	4	4	4	4	4	4	4	4	95	33	29	33	5	5	4	5
366	20	2	1	1	4	19	1	1	1	1	1	1	1	1	1	1	1	1	1	1	1	1	1	1	1	84	28	28	28	7	7	7	7	7	7	7	7	7	7	7	7	93	31	36	26	7	7	1	1
367	19	2	2	1	4	19	1	1	1	1	1	1	1	1	1	1	1	1	1	1	1	1	1	1	1	83	27	28	28	6	7	7	7	7	7	7	7	7	7	7	7	100	36	37	27	7	7	2	4
368	20	2	1	1	4	33	2	2	2	2	2	2	2	2	2	2	2	2	2	2	1	1	1	1	1	73	23	26	24	5	6	6	6	7	7	6	6	6	6	6	6	96	33	34	29	6	6	2	5
369	19	2	2	2	4	23	1	1	2	2	1	1	1	1	1	1	1	1	2	1	1	1	1	1	2	72	24	24	24	6	6	6	6	6	6	6	6	6	6	6	6	94	31	39	24	7	7	1	1
370	18	1	1	1	4	44	3	3	2	3	3	2	2	2	2	3	2	3	2	2	2	2	2	2	2	67	23	21	23	5	6	7	5	6	4	6	5	7	6	6	4	102	34	30	38	4	6	6	4
371	18	1	1	2	4	57	3	3	3	3	3	3	3	3	3	3	3	3	3	3	3	3	3	3	3	81	27	26	28	6	7	7	7	6	7	7	6	7	7	7	7	105	35	36	34	7	6	3	5
372	18	1	2	1	4	35	3	2	2	2	1	2	1	2	1	2	2	3	2	3	1	1	2	2	1	67	23	21	23	4	7	6	6	5	5	5	6	6	5	6	6	96	33	31	32	7	6	2	5
373	19	1	1	2	4	19	1	1	1	1	1	1	1	1	1	1	1	1	1	1	1	1	1	1	1	84	28	28	28	7	7	7	7	7	7	7	7	7	7	7	7	94	32	36	26	7	7	1	2
374	20	2	2	2	4	20	2	1	1	1	1	1	1	1	1	1	1	1	1	1	1	1	1	1	1	84	28	28	28	7	7	7	7	7	7	7	7	7	7	7	7	93	31	36	26	7	7	1	1
375	20	2	1	2	3	38	2	2	2	2	2	2	2	2	2	2	2	2	2	2	2	2	2	2	2	84	28	28	28	7	7	7	7	7	7	7	7	7	7	7	7	97	31	40	26	7	7	1	1
376	19	1	1	2	4	19	1	1	1	1	1	1	1	1	1	1	1	1	1	1	1	1	1	1	1	84	28	28	28	7	7	7	7	7	7	7	7	7	7	7	7	147	49	42	56	7	7	7	7
377	20	2	1	2	4	19	1	1	1	1	1	1	1	1	1	1	1	1	1	1	1	1	1	1	1	73	24	25	24	6	6	6	6	6	6	6	7	6	6	6	6	94	29	34	31	6	6	2	2
378	19	2	1	1	4	22	1	1	3	1	2	1	1	1	1	1	1	1	1	1	1	1	1	1	1	48	16	16	16	4	4	4	4	4	4	4	4	4	4	4	4	84	28	24	32	4	4	4	4
379	20	2	2	2	2	19	1	1	1	1	1	1	1	1	1	1	1	1	1	1	1	1	1	1	1	84	28	28	28	7	7	7	7	7	7	7	7	7	7	7	7	99	31	42	26	7	7	1	1
380	19	2	2	1	4	24	1	1	1	1	1	1	1	1	1	2	1	3	2	1	1	1	2	1	1	72	24	24	24	6	6	6	6	6	6	6	6	6	6	6	6	93	31	35	27	6	6	1	5
381	19	2	1	1	4	29	3	2	1	2	1	1	1	2	2	1	2	1	2	1	1	2	2	1	1	74	26	24	24	6	6	7	7	5	7	6	6	6	6	6	6	100	33	32	35	6	6	2	5
382	20	2	1	1	4	24	2	2	2	2	2	1	1	1	1	1	1	1	1	1	1	1	1	1	1	61	21	20	20	4	5	6	6	5	5	5	5	5	5	5	5	105	35	30	40	5	5	5	5
383	19	2	1	1	4	33	3	2	3	2	1	1	1	1	2	2	3	2	2	2	1	2	1	1	1	60	22	18	20	5	5	6	6	4	4	4	6	4	6	6	4	93	30	31	32	6	4	3	6
384	19	2	1	2	4	38	2	2	2	2	2	2	2	2	2	2	2	2	2	2	2	2	2	2	2	48	16	16	16	4	4	4	4	4	4	4	4	4	4	4	4	84	28	24	32	4	4	4	4
385	20	2	1	1	4	19	1	1	1	1	1	1	1	1	1	1	1	1	1	1	1	1	1	1	1	84	28	28	28	7	7	7	7	7	7	7	7	7	7	7	7	147	49	42	56	7	7	7	7
386	19	2	1	2	4	19	1	1	1	1	1	1	1	1	1	1	1	1	1	1	1	1	1	1	1	84	28	28	28	7	7	7	7	7	7	7	7	7	7	7	7	93	31	36	26	7	7	1	1
387	20	2	2	2	4	32	3	3	3	3	2	3	3	1	1	1	1	1	1	1	1	1	1	1	1	84	28	28	28	7	7	7	7	7	7	7	7	7	7	7	7	127	43	41	43	7	7	7	7
388	19	2	2	2	4	38	2	2	2	2	2	2	2	2	2	2	2	2	2	2	2	2	2	2	2	72	24	24	24	6	6	6	6	6	6	6	6	6	6	6	6	90	35	30	25	5	5	5	5
389	19	2	1	1	4	38	2	2	2	2	2	2	2	2	2	2	2	2	2	2	2	2	2	2	2	84	28	28	28	7	7	7	7	7	7	7	7	7	7	7	7	108	35	37	36	7	7	1	3
390	20	2	1	1	4	39	2	2	3	2	2	2	2	2	2	2	2	2	2	2	2	2	2	2	2	81	25	28	28	4	7	7	7	7	7	7	7	7	7	7	7	93	31	36	26	7	7	1	1
391	20	2	2	2	2	19	1	1	1	1	1	1	1	1	1	1	1	1	1	1	1	1	1	1	1	72	24	24	24	6	6	6	6	6	6	6	6	6	6	6	6	117	34	35	48	5	5	5	4
392	20	2	1	1	1	37	2	2	3	3	1	3	3	1	1	1	1	2	1	1	3	2	3	2	2	84	28	28	28	7	7	7	7	7	7	7	7	7	7	7	7	109	36	41	32	7	7	1	6
393	19	2	1	2	4	38	3	3	3	2	1	1	1	2	2	2	2	2	2	2	2	2	2	2	2	72	24	24	24	6	6	6	6	6	6	6	6	6	6	6	6	98	31	35	32	6	6	2	2
394	20	2	1	2	4	45	3	3	2	2	3	3	2	2	3	2	2	3	2	2	2	3	2	2	2	48	16	16	16	4	4	4	4	4	4	4	4	4	4	4	4	84	28	24	32	4	4	4	4
395	20	2	1	2	3	50	3	3	3	3	2	3	2	3	2	3	3	2	3	3	2	3	2	3	2	48	16	16	16	4	4	4	4	4	4	4	4	4	4	4	4	84	28	24	32	4	4	4	4
396	20	2	1	1	4	19	1	1	1	1	1	1	1	1	1	1	1	1	1	1	1	1	1	1	1	69	23	22	24	4	6	7	6	5	6	5	6	6	6	6	6	95	32	28	35	6	5	3	5
397	19	2	1	2	3	19	1	1	1	1	1	1	1	1	1	1	1	1	1	1	1	1	1	1	1	78	25	25	28	6	5	7	7	6	7	6	6	7	7	7	7	107	34	38	35	6	7	2	5
398	19	2	1	1	1	25	3	1	1	3	1	1	3	1	1	1	1	1	1	1	1	1	1	1	1	61	21	20	20	4	5	7	5	5	5	5	5	5	5	5	5	100	32	38	30	7	7	1	1
399	18	1	1	1	3	19	1	1	1	1	1	1	1	1	1	1	1	1	1	1	1	1	1	1	1	72	24	24	24	6	6	6	6	6	6	6	6	6	6	6	6	115	36	31	48	6	5	5	5
400	18	1	1	1	4	19	1	1	1	1	1	1	1	1	1	1	1	1	1	1	1	1	1	1	1	84	28	28	28	7	7	7	7	7	7	7	7	7	7	7	7	85	27	32	26	6	6	1	1
401	18	1	2	2	4	22	1	2	2	2	1	1	1	1	1	1	1	1	1	1	1	1	1	1	1	78	26	25	27	7	5	7	7	7	6	6	6	6	7	7	7	93	28	33	32	7	6	1	1
402	19	1	2	2	4	23	2	2	2	2	1	1	1	1	1	1	1	1	1	1	1	1	1	1	1	70	23	24	23	5	6	6	6	6	6	6	6	6	6	5	6	97	32	34	31	6	5	2	5
403	18	1	2	1	4	22	2	2	2	1	1	1	1	1	1	1	1	1	1	1	1	1	1	1	1	56	17	21	18	4	4	4	5	5	5	5	6	5	5	4	4	88	30	30	28	5	5	5	3
404	18	1	1	1	4	19	1	1	1	1	1	1	1	1	1	1	1	1	1	1	1	1	1	1	1	84	28	28	28	7	7	7	7	7	7	7	7	7	7	7	7	98	31	34	33	7	7	1	1
405	20	1	1	1	4	19	1	1	1	1	1	1	1	1	1	1	1	1	1	1	1	1	1	1	1	84	28	28	28	7	7	7	7	7	7	7	7	7	7	7	7	99	32	37	30	7	7	1	2
406	20	2	2	2	4	19	1	1	1	1	1	1	1	1	1	1	1	1	1	1	1	1	1	1	1	84	28	28	28	7	7	7	7	7	7	7	7	7	7	7	7	97	33	34	30	7	7	1	4
407	19	1	1	2	3	19	1	1	1	1	1	1	1	1	1	1	1	1	1	1	1	1	1	1	1	60	20	20	20	5	5	5	5	5	5	5	5	5	5	5	5	90	30	30	30	5	5	3	3
408	18	1	1	2	4	21	2	1	1	1	2	1	1	1	1	1	1	1	1	1	1	1	1	1	1	84	28	28	28	7	7	7	7	7	7	7	7	7	7	7	7	93	35	30	28	7	7	1	5
409	19	1	1	1	4	23	1	1	2	1	1	1	1	2	1	1	2	1	1	1	1	2	1	1	1	70	22	24	24	6	3	7	6	6	6	6	6	5	6	7	6	96	34	33	29	7	6	2	5
410	18	1	1	2	4	41	2	2	2	3	3	2	2	2	2	2	2	2	2	2	2	3	2	2	2	72	24	24	24	6	6	6	6	6	6	6	6	6	6	6	6	100	35	31	34	6	6	4	4
411	19	2	1	2	4	42	3	3	2	2	2	2	2	2	3	2	2	2	2	2	3	2	2	2	2	61	20	20	21	5	5	5	5	5	5	5	5	5	5	6	5	93	29	28	36	6	5	2	3
412	19	1	1	1	4	31	1	1	1	1	1	1	1	2	2	2	2	2	2	2	2	2	2	2	2	53	19	18	16	4	4	6	5	5	5	4	4	4	4	4	4	89	28	26	35	4	4	4	3
413	19	1	1	2	4	41	3	4	1	3	2	2	2	2	2	2	2	2	2	2	2	2	2	2	2	60	20	20	20	5	5	5	5	5	5	5	5	5	5	5	5	100	32	33	35	6	6	3	4
414	18	1	1	2	4	38	2	2	2	2	2	2	2	2	2	2	2	2	2	2	2	2	2	2	2	72	24	24	24	6	6	6	6	6	6	6	6	6	6	6	6	110	37	33	40	6	6	6	5
415	18	1	1	2	4	19	1	1	1	1	1	1	1	1	1	1	1	1	1	1	1	1	1	1	1	84	28	28	28	7	7	7	7	7	7	7	7	7	7	7	7	83	31	20	32	7	7	1	1
416	18	1	1	1	4	19	1	1	1	1	1	1	1	1	1	1	1	1	1	1	1	1	1	1	1	84	28	28	28	7	7	7	7	7	7	7	7	7	7	7	7	93	31	36	26	7	7	1	1
417	18	1	1	1	4	24	2	3	1	2	1	1	1	1	1	1	2	1	1	1	1	1	1	1	1	81	28	28	25	7	7	7	7	7	7	7	7	7	7	4	7	108	33	38	37	7	7	3	4
418	18	1	1	1	4	19	1	1	1	1	1	1	1	1	1	1	1	1	1	1	1	1	1	1	1	84	28	28	28	7	7	7	7	7	7	7	7	7	7	7	7	92	30	36	26	6	7	1	1
419	19	1	1	1	4	19	1	1	1	1	1	1	1	1	1	1	1	1	1	1	1	1	1	1	1	84	28	28	28	7	7	7	7	7	7	7	7	7	7	7	7	98	33	37	28	7	7	1	4
420	19	1	2	2	4	20	1	1	1	1	1	1	1	1	1	1	1	1	1	1	1	2	1	1	1	84	28	28	28	7	7	7	7	7	7	7	7	7	7	7	7	93	31	36	26	6	7	1	2
421	18	1	1	2	4	21	1	1	2	1	2	1	1	1	1	1	1	1	1	1	1	1	1	1	1	84	28	28	28	7	7	7	7	7	7	7	7	7	7	7	7	98	33	38	27	7	7	1	3
422	19	1	1	1	4	23	2	2	2	2	1	1	1	1	1	1	1	1	1	1	1	1	1	1	1	83	28	28	27	7	7	7	7	7	7	7	7	7	6	7	7	94	32	36	26	7	7	2	2
423	19	1	1	2	4	20	2	1	1	1	1	1	1	1	1	1	1	1	1	1	1	1	1	1	1	83	27	28	28	7	7	7	6	7	7	7	7	7	7	7	7	104	37	35	32	7	7	3	5
424	18	1	1	2	4	30	2	2	2	2	2	2	2	2	2	1	1	1	1	1	2	2	1	1	1	73	25	24	24	6	6	6	7	6	6	6	6	6	6	6	6	102	32	35	35	7	5	2	2
425	18	1	1	1	4	21	2	2	1	1	1	1	1	1	1	1	1	1	1	1	1	1	1	1	1	83	27	28	28	6	7	7	7	7	7	7	7	7	7	7	7	108	43	37	28	7	7	7	7
426	18	1	1	1	4	24	1	1	3	1	2	3	1	1	1	1	1	1	1	1	1	1	1	1	1	84	28	28	28	7	7	7	7	7	7	7	7	7	7	7	7	104	31	40	33	7	7	1	1
427	19	1	1	2	4	35	1	2	2	2	2	3	2	1	1	1	2	2	2	2	2	2	2	2	2	55	18	17	20	5	5	4	4	5	4	4	4	5	5	5	5	83	26	27	30	5	5	2	2
428	18	1	1	2	4	19	1	1	1	1	1	1	1	1	1	1	1	1	1	1	1	1	1	1	1	84	28	28	28	7	7	7	7	7	7	7	7	7	7	7	7	109	42	36	31	7	7	7	6
429	18	1	1	1	4	21	1	2	1	2	1	1	1	1	1	1	1	1	1	1	1	1	1	1	1	79	25	26	28	6	6	6	7	6	6	7	7	7	7	7	7	109	33	41	35	7	7	1	3
430	18	1	1	1	4	20	1	1	2	1	1	1	1	1	1	1	1	1	1	1	1	1	1	1	1	72	24	24	24	6	6	6	6	6	6	6	6	6	6	6	6	89	30	31	28	6	6	2	2
431	19	1	1	2	4	32	2	2	2	2	1	1	1	1	2	1	2	2	2	2	1	2	2	2	2	72	24	24	24	6	6	6	6	6	6	6	6	6	6	6	6	95	34	28	33	6	6	6	3
432	18	1	1	1	4	19	1	1	1	1	1	1	1	1	1	1	1	1	1	1	1	1	1	1	1	80	28	24	28	7	7	7	7	6	6	6	6	7	7	7	7	97	32	40	25	7	7	1	2
433	18	1	1	1	4	38	2	2	2	2	2	2	2	2	2	2	2	2	2	2	2	2	2	2	2	77	28	25	24	7	7	7	7	7	6	5	7	6	6	6	6	95	33	30	32	6	6	3	4
434	18	1	1	2	4	19	1	1	1	1	1	1	1	1	1	1	1	1	1	1	1	1	1	1	1	84	28	28	28	7	7	7	7	7	7	7	7	7	7	7	7	99	31	36	32	7	7	1	1
435	19	1	1	2	4	23	2	2	2	2	1	1	1	1	1	1	1	1	1	1	1	1	1	1	1	64	21	22	21	5	5	6	5	6	5	5	6	6	5	5	5	78	26	27	25	5	5	1	3
436	20	1	1	1	4	19	1	1	1	1	1	1	1	1	1	1	1	1	1	1	1	1	1	1	1	84	28	28	28	7	7	7	7	7	7	7	7	7	7	7	7	116	38	40	38	7	7	7	2
437	18	1	1	2	2	31	3	3	3	3	1	1	1	1	3	1	2	1	1	1	1	2	1	1	1	84	28	28	28	7	7	7	7	7	7	7	7	7	7	7	7	95	31	36	28	7	7	1	1
438	18	1	1	2	4	42	2	4	4	2	2	2	2	2	2	2	2	2	2	2	2	2	2	2	2	72	24	24	24	6	6	6	6	6	6	6	6	6	6	6	6	110	42	36	32	6	6	6	6
439	18	1	2	2	4	28	3	1	1	1	2	1	1	1	1	1	2	1	1	2	1	3	1	2	2	72	24	24	24	6	6	6	6	6	6	6	6	6	6	6	6	93	32	37	24	6	6	1	6
440	17	1	1	2	4	19	1	1	1	1	1	1	1	1	1	1	1	1	1	1	1	1	1	1	1	56	22	14	20	5	5	7	5	1	4	4	5	5	5	5	5	86	31	29	26	6	6	1	5
441	18	1	1	1	4	36	3	2	2	3	2	2	1	2	2	2	2	2	2	2	1	1	2	1	2	66	22	22	22	5	5	6	6	6	5	6	5	5	6	6	5	91	29	30	32	5	5	3	4
442	18	1	1	1	4	38	2	2	2	2	2	2	2	2	2	2	2	2	2	2	2	2	2	2	2	73	25	24	24	6	6	7	6	6	6	6	6	6	6	6	6	118	43	37	38	7	7	7	7
443	18	1	1	2	4	41	2	3	2	3	2	3	2	2	2	2	2	2	2	2	2	2	2	2	2	48	16	16	16	4	4	4	4	4	4	4	4	4	4	4	4	106	35	31	40	5	5	5	5
444	18	1	1	1	4	39	2	3	2	2	2	2	2	2	2	2	2	2	2	2	2	2	2	2	2	48	16	16	16	4	4	4	4	4	4	4	4	4	4	4	4	89	31	27	31	5	5	3	5
445	19	1	2	2	4	39	2	3	2	2	2	2	2	2	2	2	2	2	2	2	2	2	2	2	2	48	16	16	16	4	4	4	4	4	4	4	4	4	4	4	4	101	35	30	36	5	5	5	5
446	18	1	1	1	4	38	2	2	2	2	2	2	2	2	2	2	2	2	2	2	2	2	2	2	2	72	24	24	24	6	6	6	6	6	6	6	6	6	6	6	6	101	32	35	34	6	6	2	4
447	18	1	1	1	4	41	2	2	2	3	3	2	2	2	2	2	2	2	3	2	2	2	2	2	2	72	24	24	24	6	6	6	6	6	6	6	6	6	6	6	6	101	37	33	31	7	7	2	5
448	20	1	1	1	4	26	3	3	2	3	1	1	1	1	1	1	1	1	1	1	1	1	1	1	1	72	24	24	24	6	6	6	6	6	6	6	6	6	6	6	6	110	38	36	36	6	6	6	6
449	18	1	1	1	4	22	1	1	3	2	1	1	1	1	1	1	1	1	1	1	1	1	1	1	1	83	28	28	27	7	7	7	7	7	7	7	7	7	6	7	7	95	33	36	26	7	7	1	3
450	18	1	1	1	4	19	1	1	1	1	1	1	1	1	1	1	1	1	1	1	1	1	1	1	1	84	28	28	28	7	7	7	7	7	7	7	7	7	7	7	7	93	31	36	26	7	7	1	1
451	19	1	1	1	4	26	1	3	2	3	1	1	1	1	1	1	1	3	1	1	1	1	1	1	1	69	24	22	23	4	6	7	7	6	5	4	7	6	5	6	6	91	27	30	34	7	4	1	4
452	18	1	1	2	4	20	1	2	1	1	1	1	1	1	1	1	1	1	1	1	1	1	1	1	1	81	28	25	28	7	7	7	7	4	7	7	7	7	7	7	7	96	32	35	29	6	6	1	3
453	18	1	1	2	4	39	3	2	2	2	2	2	2	2	2	2	2	2	2	2	2	2	2	2	2	72	24	24	24	6	6	6	6	6	6	6	6	6	6	6	6	83	29	26	28	5	5	3	3
454	18	1	1	2	4	31	3	4	2	3	1	3	1	1	1	1	1	1	1	2	1	2	1	1	1	72	24	24	24	6	6	6	6	6	6	6	6	6	6	6	6	107	36	32	39	6	6	4	6
455	19	1	1	1	4	24	3	1	4	1	1	1	1	1	1	1	1	1	1	1	1	1	1	1	1	81	25	28	28	4	7	7	7	7	7	7	7	7	7	7	7	96	31	39	26	7	7	1	1
456	19	1	2	2	4	19	1	1	1	1	1	1	1	1	1	1	1	1	1	1	1	1	1	1	1	84	28	28	28	7	7	7	7	7	7	7	7	7	7	7	7	89	27	32	30	6	6	1	1
457	19	1	1	2	4	40	2	2	3	3	2	2	2	2	2	2	2	2	2	2	2	2	2	2	2	67	20	23	24	5	5	5	5	5	6	6	6	6	6	6	6	114	42	36	36	6	6	6	6
458	18	1	1	1	4	38	2	2	2	2	2	2	2	2	2	2	2	2	2	2	2	2	2	2	2	75	24	24	27	6	6	6	6	6	6	6	6	6	7	7	7	98	42	35	21	6	6	6	6
459	18	1	1	2	4	26	1	2	1	2	1	2	2	1	1	1	1	2	1	1	1	2	1	2	1	68	20	24	24	5	5	5	5	6	6	6	6	6	6	6	6	88	28	30	30	6	6	2	1
460	18	1	1	1	4	35	2	2	2	2	2	2	2	2	2	2	2	2	2	2	2	2	1	1	1	48	16	16	16	4	4	4	4	4	4	4	4	4	4	4	4	84	28	24	32	4	4	4	4
461	19	1	2	2	4	40	3	2	2	3	2	2	2	2	2	2	2	2	2	2	2	2	2	2	2	60	20	20	20	5	5	5	5	5	5	5	5	5	5	5	5	84	28	24	32	4	4	4	4
462	18	1	1	1	4	51	2	3	2	3	3	2	3	2	3	2	3	2	3	3	3	3	3	3	3	68	20	24	24	5	5	5	5	6	6	6	6	5	7	6	6	87	28	24	35	4	4	4	4
463	19	1	2	2	4	38	2	2	2	2	2	2	2	2	2	2	2	2	2	2	2	2	2	2	2	72	24	24	24	6	6	6	6	6	6	6	6	6	6	6	6	90	30	30	30	6	6	2	2
464	18	1	2	2	4	27	2	2	2	2	1	1	1	1	1	1	1	1	2	2	2	2	1	1	1	74	26	24	24	6	7	7	6	6	6	6	6	6	6	6	6	96	31	31	34	6	6	2	3
465	18	1	1	1	4	22	1	1	1	1	1	1	1	1	1	4	1	1	1	1	1	1	1	1	1	74	25	24	25	7	6	6	6	6	6	6	6	7	6	5	7	100	35	33	32	6	6	3	3
466	18	1	1	1	4	19	1	1	1	1	1	1	1	1	1	1	1	1	1	1	1	1	1	1	1	84	28	28	28	7	7	7	7	7	7	7	7	7	7	7	7	84	28	24	32	4	4	4	4
467	19	1	1	2	4	38	2	2	2	2	2	2	2	2	2	2	2	2	2	2	2	2	2	2	2	71	23	24	24	5	6	6	6	6	6	6	6	6	6	6	6	92	30	32	30	5	6	2	5
468	19	1	2	2	4	22	2	1	2	1	1	2	1	1	1	1	1	1	1	1	1	1	1	1	1	80	27	26	27	6	7	7	7	7	7	7	5	7	7	6	7	102	33	37	32	7	7	2	2
469	18	1	1	2	4	31	2	2	2	2	2	2	2	2	2	2	2	2	1	1	1	1	1	1	1	84	28	28	28	7	7	7	7	7	7	7	7	7	7	7	7	107	34	38	35	7	7	1	3
470	19	1	1	2	4	27	3	2	2	2	2	2	1	2	1	1	1	1	1	1	1	1	1	1	1	72	25	22	25	6	5	7	7	6	5	5	6	6	7	6	6	100	32	36	32	7	7	1	2
471	19	1	1	2	4	19	1	1	1	1	1	1	1	1	1	1	1	1	1	1	1	1	1	1	1	84	28	28	28	7	7	7	7	7	7	7	7	7	7	7	7	107	37	34	36	6	6	6	6
472	19	1	1	2	4	27	2	3	2	3	1	2	1	1	1	1	1	1	1	1	1	1	1	2	1	73	27	23	23	6	7	7	7	6	6	6	5	6	6	6	5	80	25	28	27	5	4	2	4
473	18	1	1	2	4	26	2	2	3	2	1	1	1	1	1	1	1	1	1	2	2	1	1	1	1	84	28	28	28	7	7	7	7	7	7	7	7	7	7	7	7	100	34	34	32	7	7	1	5
474	18	1	1	1	4	38	2	2	2	2	2	2	2	2	2	2	2	2	2	2	2	2	2	2	2	72	24	24	24	6	6	6	6	6	6	6	6	6	6	6	6	94	31	34	29	6	6	2	5
475	19	1	1	1	4	34	2	2	2	2	1	1	1	1	2	2	2	2	2	2	2	2	2	2	2	82	26	28	28	6	6	7	7	7	7	7	7	7	7	7	7	94	33	30	31	7	7	2	3
476	18	1	2	1	4	22	1	1	3	2	1	1	1	1	1	1	1	1	1	1	1	1	1	1	1	84	28	28	28	7	7	7	7	7	7	7	7	7	7	7	7	98	31	39	28	7	7	1	1
477	18	1	1	1	4	19	1	1	1	1	1	1	1	1	1	1	1	1	1	1	1	1	1	1	1	84	28	28	28	7	7	7	7	7	7	7	7	7	7	7	7	116	37	42	37	7	7	1	1
478	18	1	1	1	4	33	2	2	1	2	1	1	1	2	1	1	2	3	2	3	2	2	2	2	1	84	28	28	28	7	7	7	7	7	7	7	7	7	7	7	7	109	36	41	32	7	7	2	6
479	18	1	1	2	4	22	1	1	1	1	1	1	1	1	1	1	2	1	1	1	2	2	1	1	1	84	28	28	28	7	7	7	7	7	7	7	7	7	7	7	7	95	31	34	30	6	6	1	5
480	20	2	1	2	4	19	1	1	1	1	1	1	1	1	1	1	1	1	1	1	1	1	1	1	1	69	24	23	22	5	6	6	7	5	6	5	7	5	5	7	5	100	30	36	34	7	6	1	1
481	18	1	1	1	4	19	1	1	1	1	1	1	1	1	1	1	1	1	1	1	1	1	1	1	1	12	4	4	4	1	1	1	1	1	1	1	1	1	1	1	1	21	7	6	8	1	1	1	1
482	18	1	2	2	4	19	1	1	1	1	1	1	1	1	1	1	1	1	1	1	1	1	1	1	1	72	24	24	24	6	6	6	6	6	6	6	6	6	6	6	6	102	30	36	36	6	6	2	2
483	18	1	1	1	4	19	1	1	1	1	1	1	1	1	1	1	1	1	1	1	1	1	1	1	1	72	24	24	24	6	6	6	6	6	6	6	6	6	6	6	6	90	34	32	24	7	7	1	6
484	19	1	1	1	4	28	2	2	2	2	1	1	2	1	1	1	2	1	2	1	1	3	1	1	1	84	28	28	28	7	7	7	7	7	7	7	7	7	7	7	7	93	29	31	33	6	6	2	3
485	19	1	1	2	4	45	3	3	2	2	4	1	2	1	3	2	2	2	2	3	2	3	2	3	3	48	16	16	16	4	4	4	4	4	4	4	4	4	4	4	4	84	28	24	32	4	4	4	4
486	18	1	1	1	4	23	2	2	1	1	3	1	1	1	1	1	1	1	1	1	1	1	1	1	1	84	28	28	28	7	7	7	7	7	7	7	7	7	7	7	7	101	35	36	30	7	7	1	5
487	18	1	1	2	4	22	1	1	4	1	1	1	1	1	1	1	1	1	1	1	1	1	1	1	1	82	26	28	28	6	6	7	7	7	7	7	7	7	7	7	7	91	31	34	26	7	7	1	1
488	18	1	1	2	4	33	2	2	2	2	2	2	2	1	2	1	1	2	2	2	1	2	2	1	2	71	24	23	24	6	6	6	6	6	6	6	5	6	6	7	5	98	32	36	30	6	6	2	4
489	18	1	1	2	4	19	1	1	1	1	1	1	1	1	1	1	1	1	1	1	1	1	1	1	1	62	18	22	22	4	4	5	5	5	5	5	7	5	7	5	5	89	28	33	28	6	6	1	1
490	18	1	1	2	4	23	1	2	2	1	1	2	1	1	2	1	1	1	1	1	1	1	1	1	1	72	24	24	24	6	6	6	6	6	6	6	6	6	6	6	6	97	34	30	33	6	6	2	2
491	18	1	1	2	4	29	2	2	2	2	2	2	1	1	1	1	2	1	1	2	2	1	1	2	1	72	24	24	24	6	6	6	6	6	6	6	6	6	6	6	6	94	33	28	33	6	5	4	5
492	18	1	1	1	4	35	3	3	2	2	2	3	2	1	2	1	2	2	3	2	1	1	1	1	1	74	26	24	24	6	6	7	7	6	6	6	6	6	6	6	6	96	33	35	28	6	6	2	2
493	18	1	1	1	4	40	2	3	1	3	1	3	2	2	1	1	3	3	3	3	2	3	1	2	1	59	20	16	23	5	5	5	5	4	4	3	5	6	5	6	6	111	37	32	42	5	5	6	7
494	19	2	1	1	4	19	1	1	1	1	1	1	1	1	1	1	1	1	1	1	1	1	1	1	1	84	28	28	28	7	7	7	7	7	7	7	7	7	7	7	7	93	31	36	26	7	7	1	1
495	19	2	1	1	4	19	1	1	1	1	1	1	1	1	1	1	1	1	1	1	1	1	1	1	1	78	22	28	28	7	7	7	1	7	7	7	7	7	7	7	7	105	31	42	32	7	7	1	1
496	18	1	1	2	4	31	2	3	2	3	2	2	2	2	2	1	2	1	1	1	1	1	1	1	1	72	24	24	24	6	6	6	6	6	6	6	6	6	6	6	6	94	30	34	30	6	6	2	2
497	20	2	1	1	4	25	2	2	2	2	2	2	1	1	1	1	1	1	1	1	1	1	1	1	1	84	28	28	28	7	7	7	7	7	7	7	7	7	7	7	7	147	49	42	56	7	7	7	7
498	20	2	1	2	4	19	1	1	1	1	1	1	1	1	1	1	1	1	1	1	1	1	1	1	1	84	28	28	28	7	7	7	7	7	7	7	7	7	7	7	7	93	31	36	26	7	7	1	1
499	18	1	1	2	4	41	2	3	3	2	3	2	2	2	2	2	2	2	2	2	2	2	2	2	2	66	24	19	23	5	5	7	7	5	4	4	6	6	6	6	5	106	39	35	32	6	6	6	6
500	20	2	1	1	4	20	1	1	2	1	1	1	1	1	1	1	1	1	1	1	1	1	1	1	1	84	28	28	28	7	7	7	7	7	7	7	7	7	7	7	7	99	31	39	29	7	7	1	1
501	20	2	2	1	4	27	2	3	3	2	1	2	1	1	1	1	1	1	1	2	1	1	1	1	1	65	19	23	23	4	3	6	6	6	6	6	5	6	6	5	6	102	33	34	35	6	6	3	4
502	20	2	1	1	4	23	2	2	2	2	1	1	1	1	1	1	1	1	1	1	1	1	1	1	1	84	28	28	28	7	7	7	7	7	7	7	7	7	7	7	7	111	40	42	29	7	7	4	4
503	20	2	1	2	4	20	2	1	1	1	1	1	1	1	1	1	1	1	1	1	1	1	1	1	1	81	26	28	27	7	7	5	7	7	7	7	7	7	7	7	6	96	34	37	25	7	7	2	3
504	19	2	2	2	4	38	2	2	2	2	1	3	2	2	2	2	2	2	2	2	2	2	2	2	2	70	22	24	24	4	6	6	6	6	6	6	6	6	6	6	6	86	24	30	32	4	5	3	3
505	21	2	1	1	1	43	2	2	2	2	3	2	2	2	3	2	2	2	3	2	2	2	3	2	3	69	23	22	24	4	6	7	6	5	6	5	6	6	6	6	6	95	32	28	35	6	5	3	5
506	19	2	2	2	4	19	1	1	1	1	1	1	1	1	1	1	1	1	1	1	1	1	1	1	1	84	28	28	28	7	7	7	7	7	7	7	7	7	7	7	7	129	49	42	38	7	7	7	7
507	19	2	1	1	4	42	3	3	3	2	2	3	2	2	2	2	2	2	2	2	2	2	2	2	2	80	24	28	28	4	6	7	7	7	7	7	7	7	7	7	7	113	26	42	45	4	4	4	5
508	19	2	1	1	4	19	1	1	1	1	1	1	1	1	1	1	1	1	1	1	1	1	1	1	1	84	28	28	28	7	7	7	7	7	7	7	7	7	7	7	7	99	31	36	32	7	7	1	1
509	19	2	1	1	4	19	1	1	1	1	1	1	1	1	1	1	1	1	1	1	1	1	1	1	1	55	18	17	20	4	4	5	5	4	4	4	5	5	5	6	4	81	24	28	29	5	5	3	2
510	19	2	1	2	4	19	1	1	1	1	1	1	1	1	1	1	1	1	1	1	1	1	1	1	1	84	28	28	28	7	7	7	7	7	7	7	7	7	7	7	7	96	31	39	26	7	7	1	1
511	18	1	1	1	4	19	1	1	1	1	1	1	1	1	1	1	1	1	1	1	1	1	1	1	1	72	24	24	24	6	6	6	6	6	6	6	6	6	6	6	6	128	49	40	39	7	7	7	7
512	20	2	1	2	4	19	1	1	1	1	1	1	1	1	1	1	1	1	1	1	1	1	1	1	1	84	28	28	28	7	7	7	7	7	7	7	7	7	7	7	7	105	31	36	38	7	7	1	1
513	17	1	1	1	4	38	2	2	2	2	2	2	2	2	2	2	2	2	2	2	2	2	2	2	2	72	24	24	24	6	6	6	6	6	6	6	6	6	6	6	6	97	32	31	34	6	6	3	3
514	19	1	2	2	4	24	3	2	2	2	1	1	1	1	1	1	1	1	1	1	1	1	1	1	1	50	16	15	19	4	3	5	4	4	4	4	3	5	5	4	5	90	30	26	34	5	4	5	3
515	18	1	1	1	4	38	2	2	2	2	2	2	2	2	2	2	2	2	2	2	2	2	2	2	2	60	20	20	20	5	5	5	5	5	5	5	5	5	5	5	5	104	37	33	34	6	6	6	5
516	19	2	1	2	4	20	2	1	1	1	1	1	1	1	1	1	1	1	1	1	1	1	1	1	1	84	28	28	28	7	7	7	7	7	7	7	7	7	7	7	7	84	28	24	32	4	4	4	4
517	18	1	1	2	4	20	1	2	1	1	1	1	1	1	1	1	1	1	1	1	1	1	1	1	1	75	26	21	28	5	7	7	7	4	5	5	7	7	7	7	7	93	29	36	28	6	6	1	1
518	18	1	1	1	4	19	1	1	1	1	1	1	1	1	1	1	1	1	1	1	1	1	1	1	1	84	28	28	28	7	7	7	7	7	7	7	7	7	7	7	7	99	31	36	32	7	7	1	1
519	18	1	1	1	4	19	1	1	1	1	1	1	1	1	1	1	1	1	1	1	1	1	1	1	1	84	28	28	28	7	7	7	7	7	7	7	7	7	7	7	7	84	28	24	32	4	4	4	4
520	18	1	1	2	4	38	2	2	2	2	2	2	2	2	2	2	2	2	2	2	2	2	2	2	2	72	24	24	24	6	6	6	6	6	6	6	6	6	6	6	6	107	39	35	33	6	6	6	6
521	18	1	1	2	4	39	3	3	3	3	1	1	1	1	1	2	2	2	3	3	2	2	2	2	2	63	22	21	20	5	5	6	6	6	5	5	5	5	5	5	5	90	33	30	27	6	6	2	5
522	18	1	2	2	4	36	2	2	2	2	1	2	1	2	2	2	2	2	2	2	2	2	2	2	2	47	16	15	16	4	4	4	4	3	4	4	4	4	4	4	4	76	27	21	28	3	5	3	5
523	19	1	1	2	4	44	2	2	2	2	3	2	3	2	3	2	2	3	2	3	3	2	2	2	2	48	16	16	16	4	4	4	4	4	4	4	4	4	4	4	4	84	28	24	32	4	4	4	4
524	19	1	2	1	4	28	1	1	1	1	2	2	2	2	2	2	2	2	1	1	1	2	1	1	1	84	28	28	28	7	7	7	7	7	7	7	7	7	7	7	7	122	49	41	32	7	7	7	7
525	18	1	1	2	4	21	1	1	2	1	1	1	1	1	1	2	1	1	1	1	1	1	1	1	1	63	21	22	20	5	5	6	5	5	6	6	5	5	5	5	5	100	32	32	36	7	4	2	5
526	19	1	1	1	4	19	1	1	1	1	1	1	1	1	1	1	1	1	1	1	1	1	1	1	1	84	28	28	28	7	7	7	7	7	7	7	7	7	7	7	7	99	33	38	28	7	7	1	3
527	18	1	1	1	4	48	3	3	3	3	2	2	2	2	2	3	2	3	3	3	3	2	2	3	2	48	16	16	16	4	4	4	4	4	4	4	4	4	4	4	4	105	35	30	40	5	5	5	5
528	18	1	1	1	4	21	2	1	1	2	1	1	1	1	1	1	1	1	1	1	1	1	1	1	1	60	23	21	16	6	5	6	6	6	5	4	6	2	4	6	4	95	31	34	30	6	4	1	6
529	18	1	1	1	4	33	2	2	1	2	2	3	2	1	1	2	1	2	2	1	1	2	2	2	2	71	26	22	23	6	7	6	7	6	6	6	4	7	6	6	4	105	36	34	35	6	6	4	5
530	18	1	1	1	3	53	3	3	2	3	3	3	3	2	3	2	3	3	3	3	3	3	2	3	3	48	16	16	16	4	4	4	4	4	4	4	4	4	4	4	4	82	32	22	28	5	5	5	5
531	17	1	1	1	4	38	2	2	2	2	2	2	2	2	2	2	2	2	2	2	2	2	2	2	2	72	24	24	24	6	6	6	6	6	6	6	6	6	6	6	6	106	36	30	40	6	5	5	5
532	19	1	1	1	4	19	1	1	1	1	1	1	1	1	1	1	1	1	1	1	1	1	1	1	1	84	28	28	28	7	7	7	7	7	7	7	7	7	7	7	7	100	31	37	32	7	7	1	1
533	19	1	1	1	4	22	2	2	2	1	1	1	1	1	1	1	1	1	1	1	1	1	1	1	1	72	24	24	24	6	6	6	6	6	6	6	6	6	6	6	6	92	30	34	28	7	6	2	2
534	18	1	1	2	4	32	2	2	2	1	1	2	1	1	2	1	2	2	2	3	1	3	1	2	1	72	24	23	25	6	6	5	7	6	6	5	6	7	7	5	6	104	34	33	37	6	6	2	6
535	18	1	1	1	3	19	1	1	1	1	1	1	1	1	1	1	1	1	1	1	1	1	1	1	1	84	28	28	28	7	7	7	7	7	7	7	7	7	7	7	7	103	43	34	26	7	7	7	7
536	18	1	1	2	4	22	1	1	1	1	1	4	1	1	1	1	1	1	1	1	1	1	1	1	1	72	25	22	25	4	7	7	7	5	5	5	7	7	6	6	6	93	28	36	29	4	7	1	1
537	19	1	1	1	4	20	1	1	2	1	1	1	1	1	1	1	1	1	1	1	1	1	1	1	1	84	28	28	28	7	7	7	7	7	7	7	7	7	7	7	7	87	25	36	26	7	7	1	1
538	19	1	1	1	4	23	2	2	3	1	1	1	1	1	1	1	1	1	1	1	1	1	1	1	1	80	24	28	28	4	6	7	7	7	7	7	7	7	7	7	7	116	38	36	42	7	7	4	5
539	19	1	2	1	4	24	2	3	1	3	1	1	1	1	1	1	1	1	1	1	1	1	1	1	1	66	22	22	22	6	5	6	5	6	5	6	5	6	5	6	5	111	34	39	38	7	7	1	4
540	18	1	1	2	4	33	1	2	2	2	3	3	1	1	1	1	2	1	2	1	2	2	2	2	2	52	19	15	18	5	4	6	4	3	4	4	4	4	5	5	4	96	33	30	33	5	4	3	5
541	18	1	1	1	4	20	1	1	2	1	1	1	1	1	1	1	1	1	1	1	1	1	1	1	1	82	28	28	26	7	7	7	7	7	7	7	7	6	7	7	6	93	31	36	26	7	7	1	1
542	19	2	1	1	4	19	1	1	1	1	1	1	1	1	1	1	1	1	1	1	1	1	1	1	1	79	25	27	27	6	6	6	7	7	7	6	7	6	7	7	7	111	32	41	38	7	7	1	4
543	20	1	1	1	4	38	2	2	2	2	2	2	2	2	2	2	2	2	2	2	2	2	2	2	2	60	20	20	20	5	5	5	5	5	5	5	5	5	5	5	5	93	30	28	35	6	6	2	4
544	18	1	1	1	4	41	3	3	2	3	2	2	2	2	2	2	2	2	2	2	2	2	2	2	2	75	26	25	24	6	6	7	7	6	6	6	7	6	6	6	6	100	37	30	33	6	6	6	5
545	18	1	1	2	4	28	2	2	2	2	1	1	1	1	2	1	1	2	2	2	1	2	1	1	1	71	23	24	24	5	6	6	6	6	6	6	6	6	6	6	6	92	29	35	28	5	5	2	3
546	20	2	1	2	4	19	1	1	1	1	1	1	1	1	1	1	1	1	1	1	1	1	1	1	1	68	23	17	28	5	6	6	6	4	5	5	3	7	7	7	7	97	31	36	30	6	6	2	5
547	19	2	1	1	4	19	1	1	1	1	1	1	1	1	1	1	1	1	1	1	1	1	1	1	1	84	28	28	28	7	7	7	7	7	7	7	7	7	7	7	7	96	32	38	26	7	7	1	1
548	18	1	1	2	4	41	3	3	2	2	3	2	2	2	2	2	2	2	2	2	2	2	2	2	2	72	24	24	24	6	6	6	6	6	6	6	6	6	6	6	6	125	49	40	36	7	7	7	7
549	21	2	1	1	4	23	3	1	1	1	1	1	1	1	1	1	1	1	1	3	1	1	1	1	1	69	22	22	25	4	6	5	7	5	5	5	7	7	6	6	6	100	31	40	29	7	7	1	1
550	20	2	1	1	4	24	2	2	2	2	1	1	1	1	1	1	1	1	1	1	1	1	1	1	2	74	24	25	25	6	5	7	6	6	6	6	7	6	7	6	6	92	31	33	28	6	5	2	4
551	19	2	1	2	4	21	2	1	2	1	1	1	1	1	1	1	1	1	1	1	1	1	1	1	1	72	24	24	24	6	6	6	6	6	6	6	6	6	6	6	6	96	34	32	30	6	6	2	2
552	18	1	1	2	4	27	2	1	1	2	1	1	1	2	1	1	2	1	2	1	1	2	2	1	2	84	28	28	28	7	7	7	7	7	7	7	7	7	7	7	7	114	41	37	36	7	7	7	4
553	18	2	1	2	4	38	2	2	2	2	2	2	2	2	2	2	2	2	2	2	2	2	2	2	2	61	24	21	16	6	6	6	6	6	5	4	6	3	6	5	2	81	27	19	35	3	3	5	5
554	19	2	1	2	4	19	1	1	1	1	1	1	1	1	1	1	1	1	1	1	1	1	1	1	1	84	28	28	28	7	7	7	7	7	7	7	7	7	7	7	7	93	31	36	26	7	7	1	1
555	18	1	1	2	4	33	2	2	2	2	1	1	1	1	1	2	2	2	2	2	2	2	2	2	2	72	24	24	24	6	6	6	6	6	6	6	6	6	6	6	6	93	31	32	30	6	6	1	5
556	20	2	1	1	4	22	1	1	1	2	1	2	1	1	1	2	1	1	1	1	1	1	1	1	1	72	24	24	24	6	6	6	6	6	6	6	6	6	6	6	6	96	29	32	35	6	6	1	1
557	20	2	1	1	4	21	1	3	1	1	1	1	1	1	1	1	1	1	1	1	1	1	1	1	1	74	26	24	24	5	7	7	7	7	7	4	6	6	6	6	6	94	31	36	27	6	6	2	4
558	18	1	1	1	4	23	2	1	1	2	1	2	1	1	1	1	1	1	2	1	1	1	1	1	1	61	20	19	22	5	5	5	5	4	6	5	4	5	5	6	6	93	31	31	31	7	5	2	2
559	20	2	1	2	2	38	1	2	1	3	2	1	2	1	3	1	3	1	3	3	2	3	2	2	2	62	17	21	24	4	5	4	4	5	5	5	6	6	6	6	6	96	30	29	37	5	4	4	5
560	20	2	1	1	4	19	1	1	1	1	1	1	1	1	1	1	1	1	1	1	1	1	1	1	1	84	28	28	28	7	7	7	7	7	7	7	7	7	7	7	7	99	31	36	32	7	7	1	1
561	19	2	2	1	4	24	2	2	2	2	1	2	1	1	1	1	1	1	1	1	1	1	1	1	1	70	24	22	24	5	5	7	7	5	6	5	6	6	6	7	5	101	34	34	33	7	7	1	4
562	19	2	2	1	4	23	3	1	1	1	1	1	1	1	1	1	1	1	1	1	1	3	1	1	1	84	28	28	28	7	7	7	7	7	7	7	7	7	7	7	7	126	42	36	48	6	6	6	6
563	18	2	1	2	4	20	1	1	2	1	1	1	1	1	1	1	1	1	1	1	1	1	1	1	1	73	26	23	24	6	6	7	7	5	6	6	6	6	6	6	6	88	29	32	27	7	6	1	2
564	19	2	1	2	4	22	1	2	2	2	1	1	1	1	1	1	1	1	1	1	1	1	1	1	1	68	22	22	24	4	6	6	6	6	5	5	6	6	6	6	6	98	32	34	32	5	6	3	3
565	19	2	1	2	4	20	1	1	2	1	1	1	1	1	1	1	1	1	1	1	1	1	1	1	1	84	28	28	28	7	7	7	7	7	7	7	7	7	7	7	7	93	31	36	26	7	7	1	1
566	19	2	1	1	4	19	1	1	1	1	1	1	1	1	1	1	1	1	1	1	1	1	1	1	1	83	27	28	28	6	7	7	7	7	7	7	7	7	7	7	7	101	35	40	26	7	7	1	5
567	18	2	1	2	4	39	2	2	2	3	2	2	2	2	2	2	2	2	2	2	2	2	2	2	2	61	24	21	16	6	6	6	6	6	5	4	6	3	6	5	2	81	27	19	35	3	3	5	5
568	18	1	1	1	4	19	1	1	1	1	1	1	1	1	1	1	1	1	1	1	1	1	1	1	1	72	24	24	24	6	6	6	6	6	6	6	6	6	6	6	6	116	36	36	44	6	6	6	4
569	19	1	1	1	4	76	4	4	4	4	4	4	4	4	4	4	4	4	4	4	4	4	4	4	4	48	16	16	16	4	4	4	4	4	4	4	4	4	4	4	4	84	28	24	32	4	4	4	4
570	19	2	1	2	4	25	1	1	1	1	2	2	2	2	1	1	1	1	1	2	2	1	1	1	1	67	24	19	24	5	6	6	7	4	6	4	5	6	6	6	6	109	37	34	38	7	7	2	2
571	20	2	1	2	4	20	2	1	1	1	1	1	1	1	1	1	1	1	1	1	1	1	1	1	1	69	21	24	24	4	5	6	6	6	7	5	6	6	6	6	6	94	32	36	26	7	7	2	1
572	18	1	1	2	4	19	1	1	1	1	1	1	1	1	1	1	1	1	1	1	1	1	1	1	1	84	28	28	28	7	7	7	7	7	7	7	7	7	7	7	7	100	31	40	29	7	7	1	1
573	19	2	2	1	4	21	1	1	1	1	1	1	1	1	1	1	1	1	1	1	2	2	1	1	1	72	24	24	24	6	6	6	6	6	6	6	6	6	6	6	6	107	35	40	32	7	7	2	4
574	18	1	1	1	4	19	1	1	1	1	1	1	1	1	1	1	1	1	1	1	1	1	1	1	1	84	28	28	28	7	7	7	7	7	7	7	7	7	7	7	7	103	35	40	28	6	7	2	5
575	18	1	1	1	4	22	1	1	3	2	1	1	1	1	1	1	1	1	1	1	1	1	1	1	1	72	20	24	28	5	5	5	5	6	6	6	6	7	7	7	7	97	28	29	40	5	5	3	2
576	19	2	1	2	4	19	1	1	1	1	1	1	1	1	1	1	1	1	1	1	1	1	1	1	1	84	28	28	28	7	7	7	7	7	7	7	7	7	7	7	7	91	31	35	25	7	7	1	1
577	18	1	1	1	4	23	2	2	2	2	1	1	1	1	1	1	1	1	1	1	1	1	1	1	1	68	23	21	24	6	5	6	6	5	5	5	6	6	6	6	6	92	32	30	30	5	5	2	5
578	20	2	1	2	4	19	1	1	1	1	1	1	1	1	1	1	1	1	1	1	1	1	1	1	1	84	28	28	28	7	7	7	7	7	7	7	7	7	7	7	7	105	31	30	44	7	7	1	1
579	17	1	1	1	4	19	1	1	1	1	1	1	1	1	1	1	1	1	1	1	1	1	1	1	1	72	24	24	24	6	6	6	6	6	6	6	6	6	6	6	6	98	33	33	32	7	6	1	5
580	18	1	1	1	4	19	1	1	1	1	1	1	1	1	1	1	1	1	1	1	1	1	1	1	1	84	28	28	28	7	7	7	7	7	7	7	7	7	7	7	7	94	32	36	26	7	7	1	2
581	19	1	1	1	4	35	2	2	2	2	3	2	1	1	1	1	2	3	2	1	1	3	3	1	2	51	13	18	20	5	5	2	1	5	6	5	2	6	5	3	6	95	29	32	34	2	6	3	5
582	19	2	1	1	4	21	1	1	2	1	1	1	1	1	1	1	1	1	1	1	1	2	1	1	1	56	21	17	18	5	4	6	6	4	4	4	5	5	4	4	5	89	28	37	24	6	6	1	1
583	18	1	1	2	4	43	3	2	2	3	1	1	3	1	3	1	1	4	3	3	3	3	2	2	2	71	24	22	25	5	5	7	7	6	6	6	4	7	6	6	6	102	32	30	40	5	5	3	5
584	18	1	1	1	4	19	1	1	1	1	1	1	1	1	1	1	1	1	1	1	1	1	1	1	1	84	28	28	28	7	7	7	7	7	7	7	7	7	7	7	7	111	31	36	44	7	7	1	1
585	18	1	1	1	4	19	1	1	1	1	1	1	1	1	1	1	1	1	1	1	1	1	1	1	1	84	28	28	28	7	7	7	7	7	7	7	7	7	7	7	7	88	19	36	33	7	7	1	1
586	18	1	2	2	4	27	2	2	2	3	1	2	1	1	3	1	1	1	1	1	1	1	1	1	1	77	21	28	28	5	5	5	6	7	7	7	7	7	7	7	7	100	34	36	30	6	6	2	6
587	19	1	1	1	4	24	2	2	2	2	1	1	1	1	1	1	1	1	1	1	1	2	1	1	1	75	22	25	28	4	7	7	4	4	7	7	7	7	7	7	7	138	46	36	56	7	7	7	7
588	19	1	1	2	4	19	1	1	1	1	1	1	1	1	1	1	1	1	1	1	1	1	1	1	1	84	28	28	28	7	7	7	7	7	7	7	7	7	7	7	7	99	30	40	29	6	7	1	1
589	18	1	1	1	4	35	2	2	2	2	2	2	2	2	2	2	2	2	2	2	2	2	1	1	1	84	28	28	28	7	7	7	7	7	7	7	7	7	7	7	7	111	40	33	38	7	7	4	4
590	18	1	1	1	4	32	2	3	3	2	1	1	1	1	1	1	1	3	3	1	2	1	2	2	1	68	24	19	25	6	6	6	6	5	5	5	4	7	6	5	7	98	32	31	35	6	5	3	4
591	19	1	1	2	4	30	2	2	2	2	1	1	1	2	2	1	2	1	2	1	1	2	2	2	1	60	20	20	20	5	5	5	5	5	4	4	7	5	6	4	5	106	36	31	39	5	5	5	5
592	19	1	1	2	2	30	3	2	2	2	1	1	1	1	1	1	1	2	2	2	3	2	1	1	1	72	24	24	24	6	6	6	6	6	6	6	6	6	6	6	6	109	35	36	38	7	6	3	4
593	19	1	1	1	4	19	1	1	1	1	1	1	1	1	1	1	1	1	1	1	1	1	1	1	1	84	28	28	28	7	7	7	7	7	7	7	7	7	7	7	7	105	31	42	32	7	7	1	1
594	18	1	1	2	4	19	1	1	1	1	1	1	1	1	1	1	1	1	1	1	1	1	1	1	1	84	28	28	28	7	7	7	7	7	7	7	7	7	7	7	7	93	31	36	26	7	7	1	1
595	19	1	1	2	4	27	2	2	2	2	2	2	2	2	1	1	1	1	1	1	1	1	1	1	1	84	28	28	28	7	7	7	7	7	7	7	7	7	7	7	7	93	32	35	26	7	7	1	2
596	19	2	1	1	4	19	1	1	1	1	1	1	1	1	1	1	1	1	1	1	1	1	1	1	1	52	18	17	17	4	4	5	5	4	4	4	5	4	4	4	5	99	34	28	37	5	4	5	6
597	19	2	1	1	4	25	3	3	2	2	1	1	1	1	1	1	1	1	1	1	1	1	1	1	1	72	24	24	24	6	6	6	6	6	6	6	6	6	6	6	6	106	35	34	37	7	6	4	3
598	19	2	1	1	3	47	3	4	3	3	3	3	2	2	3	2	2	2	2	2	3	2	2	2	2	48	16	16	16	4	4	4	4	4	4	4	4	4	4	4	4	86	29	26	31	3	5	5	4
599	19	2	1	1	4	38	2	2	2	2	2	2	2	2	2	2	2	2	2	2	2	2	2	2	2	60	20	20	20	5	5	5	5	5	5	5	5	5	5	5	5	91	30	34	27	6	6	2	2
600	19	2	1	1	4	44	3	3	3	3	2	2	3	2	2	2	2	3	2	2	2	2	2	2	2	66	21	24	21	5	4	6	6	5	6	6	7	5	5	5	6	105	37	34	34	6	6	5	6
601	18	2	1	1	4	35	1	1	2	2	1	2	2	2	2	2	2	2	2	2	2	2	2	2	2	72	24	24	24	6	6	6	6	6	6	6	6	6	6	6	6	100	34	31	35	6	6	4	4
602	19	2	1	1	4	30	2	2	2	2	1	1	2	1	3	1	1	1	3	1	2	1	1	1	2	84	28	28	28	7	7	7	7	7	7	7	7	7	7	7	7	107	31	41	35	7	6	1	2
603	19	2	2	1	4	19	1	1	1	1	1	1	1	1	1	1	1	1	1	1	1	1	1	1	1	84	28	28	28	7	7	7	7	7	7	7	7	7	7	7	7	99	37	36	26	7	7	1	1
604	19	2	1	2	4	32	2	2	2	3	2	3	2	1	2	2	1	2	1	2	1	1	1	1	1	70	22	24	24	4	6	6	6	6	6	6	6	6	6	6	6	95	29	33	33	6	6	1	2
605	20	2	1	1	4	20	1	2	1	1	1	1	1	1	1	1	1	1	1	1	1	1	1	1	1	84	28	28	28	7	7	7	7	7	7	7	7	7	7	7	7	103	31	42	30	7	7	1	1
606	19	2	1	2	4	19	1	1	1	1	1	1	1	1	1	1	1	1	1	1	1	1	1	1	1	72	24	24	24	6	6	6	6	6	6	6	6	6	6	6	6	99	33	33	33	6	6	2	6
607	19	2	1	1	4	40	2	2	3	2	2	2	2	2	3	2	2	2	2	2	2	2	2	2	2	72	23	24	25	6	5	6	6	6	6	6	6	7	6	6	6	97	35	28	34	6	5	3	5
608	19	2	1	1	4	39	2	3	2	2	2	3	2	2	1	2	2	2	2	2	2	2	2	2	2	72	24	24	24	6	6	6	6	6	6	6	6	6	6	6	6	96	33	33	30	6	6	2	5
609	20	2	2	2	4	19	1	1	1	1	1	1	1	1	1	1	1	1	1	1	1	1	1	1	1	74	26	24	24	6	6	7	7	6	6	6	6	6	6	6	6	100	33	36	31	7	7	1	5
610	20	2	1	2	4	38	2	2	2	2	2	2	2	2	2	2	2	2	2	2	2	2	2	2	2	60	22	19	19	4	4	7	7	4	4	4	7	4	4	7	4	98	30	37	31	4	6	1	4
611	20	2	1	1	4	45	3	3	4	4	3	3	1	3	1	2	2	1	2	2	1	3	2	3	2	69	19	28	22	3	2	7	7	7	7	7	7	6	7	7	2	115	41	35	39	7	7	4	6
612	19	2	1	2	4	36	4	3	3	1	1	3	2	1	1	1	2	1	3	2	2	1	3	1	1	70	23	23	24	6	5	6	6	6	6	6	5	6	6	6	6	97	34	33	30	5	5	4	5
613	19	2	1	2	2	38	2	2	2	2	2	2	2	2	2	2	2	2	2	2	2	2	2	2	2	73	28	21	24	7	7	7	7	4	6	6	5	6	6	6	6	108	36	33	39	6	6	4	5
614	20	2	1	2	4	19	1	1	1	1	1	1	1	1	1	1	1	1	1	1	1	1	1	1	1	60	22	19	19	4	4	7	7	4	4	4	7	4	4	7	4	99	30	38	31	4	6	1	4
615	19	2	2	2	4	30	2	2	2	2	1	2	1	1	2	2	1	1	2	1	1	1	2	2	2	68	22	22	24	5	5	6	6	6	6	5	5	6	6	6	6	107	37	32	38	5	5	5	6
616	19	2	1	2	4	40	1	2	2	3	3	1	1	2	3	1	2	3	3	2	2	3	2	1	3	60	19	19	22	4	5	5	5	5	5	4	5	6	5	5	6	96	34	27	35	6	6	5	2
617	20	2	1	2	4	38	2	2	2	2	2	2	2	2	2	2	2	2	2	2	2	2	2	2	2	72	24	24	24	6	6	6	6	6	6	6	6	6	6	6	6	102	32	33	37	6	6	3	3
618	19	2	1	2	4	33	3	2	2	3	1	2	1	1	2	1	2	1	2	1	2	2	2	2	1	67	23	20	24	5	5	6	7	6	5	6	3	6	7	6	5	106	33	32	41	5	5	3	6
619	19	2	2	2	4	24	2	2	1	1	1	1	1	1	1	1	1	1	2	1	1	2	1	2	1	72	24	24	24	6	6	6	6	6	6	6	6	6	6	6	6	92	31	33	28	5	6	3	3
620	20	2	1	2	4	19	1	1	1	1	1	1	1	1	1	1	1	1	1	1	1	1	1	1	1	84	28	28	28	7	7	7	7	7	7	7	7	7	7	7	7	93	31	36	26	7	7	1	1
621	20	2	1	2	4	19	1	1	1	1	1	1	1	1	1	1	1	1	1	1	1	1	1	1	1	84	28	28	28	7	7	7	7	7	7	7	7	7	7	7	7	100	31	39	30	7	7	1	1
622	18	2	1	1	4	38	2	2	2	2	2	2	2	2	2	2	2	2	2	2	2	2	2	2	2	66	23	20	23	6	6	5	6	5	5	5	5	6	6	6	5	99	34	29	36	7	7	2	3
623	19	2	1	2	4	23	2	2	1	2	1	1	1	1	1	1	1	1	1	1	1	1	1	2	1	82	27	27	28	6	7	7	7	6	7	7	7	7	7	7	7	94	29	35	30	6	6	1	1
624	19	2	1	1	4	19	1	1	1	1	1	1	1	1	1	1	1	1	1	1	1	1	1	1	1	73	23	24	26	5	6	6	6	6	6	6	6	6	6	7	7	100	31	38	31	7	7	1	1
625	19	2	1	1	4	37	2	3	1	2	1	2	2	2	2	2	2	2	2	2	2	2	2	2	2	72	24	24	24	6	6	6	6	6	6	6	6	6	6	6	6	126	42	36	48	6	6	6	6
626	19	2	1	1	4	24	2	2	2	1	2	2	1	1	1	1	1	1	1	1	1	1	1	1	1	72	24	24	24	6	6	6	6	6	6	6	6	6	6	6	6	97	32	32	33	6	6	3	3
627	19	2	1	1	4	32	2	2	2	2	1	2	2	1	1	2	1	3	1	2	2	1	1	2	2	65	21	22	22	6	6	4	5	6	6	6	4	6	6	4	6	98	32	33	33	6	6	2	4
628	20	1	1	2	4	20	1	1	2	1	1	1	1	1	1	1	1	1	1	1	1	1	1	1	1	73	25	24	24	6	6	6	7	6	6	6	6	6	6	6	6	111	35	42	34	7	7	1	5
629	19	1	2	1	4	19	1	1	1	1	1	1	1	1	1	1	1	1	1	1	1	1	1	1	1	84	28	28	28	7	7	7	7	7	7	7	7	7	7	7	7	114	36	37	41	7	7	2	5
630	19	2	1	1	4	46	2	3	2	3	2	3	2	3	2	3	2	3	2	3	2	2	2	2	3	70	24	24	22	6	6	6	6	6	6	6	6	5	6	5	6	73	17	24	32	2	3	2	2
631	19	2	1	2	4	46	2	3	2	2	3	2	2	2	3	2	2	3	2	3	2	2	3	3	3	56	16	16	24	4	4	4	4	4	4	4	4	6	6	6	6	84	28	24	32	6	6	2	2
632	19	2	1	1	2	52	4	3	3	3	3	3	2	3	3	2	2	2	3	3	2	3	3	2	3	48	16	16	16	4	4	4	4	4	4	4	4	4	4	4	4	99	29	38	32	4	4	4	4
633	19	2	1	1	4	20	2	1	1	1	1	1	1	1	1	1	1	1	1	1	1	1	1	1	1	80	26	26	28	6	6	7	7	7	6	6	7	7	7	7	7	84	30	31	23	7	6	2	2
634	20	2	1	2	4	19	1	1	1	1	1	1	1	1	1	1	1	1	1	1	1	1	1	1	1	84	28	28	28	7	7	7	7	7	7	7	7	7	7	7	7	102	31	39	32	7	7	1	1
635	19	2	2	2	4	27	2	2	2	2	2	2	2	2	1	1	1	1	1	1	1	1	1	1	1	72	24	24	24	6	6	6	6	6	6	6	6	6	6	6	6	99	37	31	31	6	6	6	6
636	20	2	1	1	4	19	1	1	1	1	1	1	1	1	1	1	1	1	1	1	1	1	1	1	1	84	28	28	28	7	7	7	7	7	7	7	7	7	7	7	7	91	31	34	26	7	7	1	1
637	19	2	1	1	2	39	3	3	1	2	1	2	2	2	3	2	2	2	2	3	2	2	2	2	1	73	25	24	24	6	6	7	6	6	6	6	6	6	6	6	6	98	35	30	33	5	5	4	5
638	19	2	1	1	4	38	2	2	2	2	2	2	2	2	2	2	2	2	2	2	2	2	2	2	2	84	28	28	28	7	7	7	7	7	7	7	7	7	7	7	7	113	42	40	31	5	7	7	7
639	20	2	1	2	4	48	3	3	2	2	2	3	3	3	2	3	2	3	3	3	2	2	2	3	2	56	18	21	17	4	5	5	4	6	6	6	3	3	5	4	5	91	31	29	31	6	6	4	4
640	20	2	2	2	4	39	2	3	2	2	2	2	2	2	2	2	2	2	2	2	2	2	2	2	2	60	20	20	20	5	5	5	5	4	6	6	4	6	4	5	5	96	32	29	35	5	5	5	5
641	20	2	1	1	4	38	2	2	2	2	2	2	2	2	2	2	2	2	2	2	2	2	2	2	2	60	20	20	20	5	5	5	5	5	5	5	5	5	5	5	5	98	30	34	34	6	6	2	3
642	19	2	1	1	4	22	3	1	2	1	1	1	1	1	1	1	1	1	1	1	1	1	1	1	1	84	28	28	28	7	7	7	7	7	7	7	7	7	7	7	7	102	31	39	32	7	7	1	1
643	20	2	1	2	4	30	2	2	3	2	1	1	2	1	2	2	1	2	1	2	2	1	1	1	1	84	28	28	28	7	7	7	7	7	7	7	7	7	7	7	7	126	36	42	48	7	7	1	4
644	20	2	1	2	4	19	1	1	1	1	1	1	1	1	1	1	1	1	1	1	1	1	1	1	1	84	28	28	28	7	7	7	7	7	7	7	7	7	7	7	7	93	31	36	26	7	7	1	1
645	18	1	1	1	4	19	1	1	1	1	1	1	1	1	1	1	1	1	1	1	1	1	1	1	1	84	28	28	28	7	7	7	7	7	7	7	7	7	7	7	7	91	32	34	25	7	7	1	2
646	19	2	1	1	4	38	2	2	2	2	2	2	2	2	2	2	2	2	2	2	2	2	2	2	2	84	28	28	28	7	7	7	7	7	7	7	7	7	7	7	7	104	35	34	35	6	6	2	5
647	20	2	1	1	4	19	1	1	1	1	1	1	1	1	1	1	1	1	1	1	1	1	1	1	1	72	24	24	24	6	6	6	6	6	6	6	6	6	6	6	6	84	28	24	32	4	4	4	4
648	19	2	1	1	4	38	2	2	2	2	2	2	2	2	2	2	2	2	2	2	2	2	2	2	2	80	28	28	24	7	7	7	7	7	7	7	7	6	6	6	6	101	31	34	36	6	6	2	2
649	19	2	1	1	4	45	2	3	2	2	3	3	2	2	2	2	3	2	3	3	2	2	3	2	2	76	28	24	24	7	7	7	7	6	6	6	6	6	6	6	6	106	34	36	36	6	6	3	5
650	20	2	1	1	4	20	2	1	1	1	1	1	1	1	1	1	1	1	1	1	1	1	1	1	1	84	28	28	28	7	7	7	7	7	7	7	7	7	7	7	7	147	49	42	56	7	7	7	7
651	19	2	1	1	4	19	1	1	1	1	1	1	1	1	1	1	1	1	1	1	1	1	1	1	1	84	28	28	28	7	7	7	7	7	7	7	7	7	7	7	7	93	31	36	26	7	7	1	1
652	18	2	1	2	4	26	3	3	3	2	1	1	1	1	1	1	1	1	1	1	1	1	1	1	1	84	28	28	28	7	7	7	7	7	7	7	7	7	7	7	7	126	44	36	46	6	6	6	6
653	20	2	1	2	4	38	2	2	2	2	2	2	2	2	2	2	2	2	2	2	2	2	2	2	2	84	28	28	28	7	7	7	7	7	7	7	7	7	7	7	7	91	35	32	24	6	6	6	6
654	20	2	1	1	4	21	2	1	1	2	1	1	1	1	1	1	1	1	1	1	1	1	1	1	1	70	23	23	24	5	6	6	6	5	6	6	6	6	6	6	6	95	31	34	30	6	6	2	2
655	20	2	1	1	4	27	1	1	4	1	1	4	1	1	1	1	1	1	1	1	3	1	1	1	1	84	28	28	28	7	7	7	7	7	7	7	7	7	7	7	7	113	38	36	39	7	7	3	6
656	19	2	1	1	4	19	1	1	1	1	1	1	1	1	1	1	1	1	1	1	1	1	1	1	1	84	28	28	28	7	7	7	7	7	7	7	7	7	7	7	7	137	49	40	48	7	7	7	7
657	19	2	1	1	4	19	1	1	1	1	1	1	1	1	1	1	1	1	1	1	1	1	1	1	1	84	28	28	28	7	7	7	7	7	7	7	7	7	7	7	7	99	31	36	32	7	7	1	1
658	19	2	2	2	4	21	2	2	1	1	1	1	1	1	1	1	1	1	1	1	1	1	1	1	1	84	28	28	28	7	7	7	7	7	7	7	7	7	7	7	7	124	37	40	47	7	7	1	7
659	20	2	2	2	4	19	1	1	1	1	1	1	1	1	1	1	1	1	1	1	1	1	1	1	1	81	28	26	27	7	7	7	7	7	6	6	7	6	7	7	7	96	30	39	27	7	7	1	1
660	19	1	1	1	4	20	1	1	2	1	1	1	1	1	1	1	1	1	1	1	1	1	1	1	1	72	24	24	24	6	6	6	6	6	6	6	6	6	6	6	6	94	31	35	28	7	6	1	4
661	20	2	1	2	4	40	2	2	3	2	2	2	2	2	2	2	2	2	2	3	2	2	2	2	2	70	22	24	24	4	6	6	6	6	6	6	6	6	6	6	6	98	31	34	33	6	6	2	3
662	19	1	1	1	4	21	3	1	1	1	1	1	1	1	1	1	1	1	1	1	1	1	1	1	1	83	28	28	27	7	7	7	7	7	7	7	7	7	7	6	7	103	31	39	33	6	7	1	2
663	19	2	1	1	4	37	2	2	2	2	2	2	1	2	2	2	2	2	2	2	2	2	2	2	2	83	27	28	28	7	6	7	7	7	7	7	7	7	7	7	7	106	33	37	36	7	7	2	2
664	18	1	1	1	4	38	2	2	2	2	2	2	2	2	2	2	2	2	2	2	2	2	2	2	2	72	24	24	24	6	6	6	6	6	6	6	6	6	6	6	6	101	34	34	33	7	7	2	4
665	19	1	1	1	4	38	2	2	2	2	2	2	2	2	2	2	2	2	2	2	2	2	2	2	2	65	20	20	25	4	4	6	6	5	5	5	5	7	6	6	6	91	31	32	28	6	6	3	2
666	20	2	1	1	4	33	2	1	3	3	3	2	1	2	1	1	1	1	3	2	1	2	2	1	1	74	22	26	26	2	6	7	7	6	7	6	7	6	7	7	6	94	33	32	29	6	7	2	4
667	18	1	1	2	4	26	2	2	2	2	1	1	1	2	1	2	1	2	1	1	1	1	1	1	1	71	23	23	25	5	6	6	6	5	6	6	6	6	6	7	6	88	29	35	24	6	6	1	2
668	20	2	1	1	4	38	2	2	3	3	1	1	2	2	2	2	2	2	2	2	2	2	2	2	2	60	20	20	20	5	5	5	5	5	5	5	5	5	5	5	5	101	33	30	38	5	5	4	5
669	18	1	1	2	4	38	2	2	2	2	2	2	2	2	2	2	2	2	2	2	2	2	2	2	2	60	20	20	20	5	5	5	5	5	5	5	5	5	5	5	5	75	28	23	24	4	4	4	4
670	19	1	1	1	4	40	2	2	2	3	3	2	2	2	2	2	2	2	2	2	2	2	2	2	2	70	23	24	23	6	6	6	5	7	6	6	5	6	6	5	6	99	32	34	33	7	6	2	4
671	18	1	1	1	4	19	1	1	1	1	1	1	1	1	1	1	1	1	1	1	1	1	1	1	1	84	28	28	28	7	7	7	7	7	7	7	7	7	7	7	7	141	43	42	56	7	7	7	7
672	19	1	1	1	4	55	3	3	3	3	3	2	3	3	3	3	3	3	3	3	3	2	3	3	3	49	15	17	17	4	5	3	3	4	5	5	3	5	4	3	5	85	30	26	29	5	4	4	5
673	18	1	1	1	4	23	2	2	1	1	1	1	2	2	1	1	1	1	1	1	1	1	1	1	1	72	24	24	24	6	6	6	6	6	6	6	6	6	6	6	6	111	37	35	39	6	6	5	6
674	18	1	1	1	4	40	2	2	3	2	2	2	2	2	2	2	2	2	2	2	2	3	2	2	2	68	24	23	21	6	6	6	6	6	5	6	6	5	5	6	5	111	34	35	42	7	5	4	3
675	19	1	1	1	4	41	2	2	2	3	2	3	2	3	2	2	2	2	2	2	2	2	2	2	2	66	22	22	22	5	6	5	6	5	6	5	6	5	6	5	6	92	31	26	35	5	5	3	5
676	19	1	1	1	4	24	2	2	2	2	1	2	1	1	1	1	1	1	1	1	1	1	1	1	1	84	28	28	28	7	7	7	7	7	7	7	7	7	7	7	7	96	31	36	29	7	7	1	1
677	18	1	1	1	4	19	1	1	1	1	1	1	1	1	1	1	1	1	1	1	1	1	1	1	1	84	28	28	28	7	7	7	7	7	7	7	7	7	7	7	7	147	49	42	56	7	7	7	7
678	18	1	2	1	4	19	1	1	1	1	1	1	1	1	1	1	1	1	1	1	1	1	1	1	1	84	28	28	28	7	7	7	7	7	7	7	7	7	7	7	7	96	37	32	27	6	6	6	4
679	18	1	1	2	4	21	1	2	1	1	1	1	1	1	1	1	1	1	2	1	1	1	1	1	1	83	27	28	28	6	7	7	7	7	7	7	7	7	7	7	7	102	33	39	30	6	7	2	3
680	19	1	1	1	4	30	2	2	2	2	1	2	1	1	1	1	2	1	3	2	3	1	1	1	1	71	24	23	24	6	6	6	6	5	6	6	6	6	6	6	6	101	33	36	32	6	6	2	5
681	18	1	2	2	4	28	1	1	2	2	1	1	1	2	2	1	1	1	2	2	2	2	2	1	1	75	24	24	27	4	7	7	6	6	6	6	6	7	7	6	7	101	34	32	35	6	6	3	5
682	18	1	1	1	4	20	1	1	2	1	1	1	1	1	1	1	1	1	1	1	1	1	1	1	1	84	28	28	28	7	7	7	7	7	7	7	7	7	7	7	7	102	33	39	30	7	6	1	3
683	19	1	1	2	3	38	2	2	2	2	2	2	2	2	2	2	2	2	2	2	2	2	2	2	2	72	24	24	24	6	6	6	6	6	6	6	6	6	6	6	6	104	32	28	44	6	6	2	4
684	19	1	1	2	4	19	1	1	1	1	1	1	1	1	1	1	1	1	1	1	1	1	1	1	1	84	28	28	28	7	7	7	7	7	7	7	7	7	7	7	7	102	31	39	32	7	7	1	1
685	19	1	1	2	4	19	1	1	1	1	1	1	1	1	1	1	1	1	1	1	1	1	1	1	1	84	28	28	28	7	7	7	7	7	7	7	7	7	7	7	7	97	31	38	28	7	7	1	1
686	19	1	2	1	4	40	2	2	3	2	2	3	2	2	2	2	2	2	2	2	2	2	2	2	2	81	26	27	28	6	6	7	7	6	7	7	7	7	7	7	7	96	33	34	29	6	6	3	3
687	18	1	1	1	4	44	3	3	3	2	3	2	2	2	2	3	2	2	2	2	2	2	2	3	2	73	25	25	23	6	5	7	7	6	6	6	7	5	6	6	6	105	38	36	31	7	6	4	5
688	18	1	1	1	4	28	3	2	2	3	1	1	1	1	1	1	1	1	3	2	1	1	1	1	1	81	28	28	25	7	7	7	7	7	7	7	7	6	7	6	6	112	33	38	41	7	6	1	5
689	18	1	1	1	4	36	2	2	3	2	1	1	1	1	1	3	2	3	1	3	2	2	2	2	2	70	24	22	24	6	6	6	6	6	6	5	5	6	6	6	6	96	31	35	30	6	4	2	5
690	18	1	1	2	4	24	2	2	2	2	1	1	2	1	1	1	1	1	1	1	1	1	1	1	1	72	24	24	24	6	6	6	6	6	6	6	6	6	6	6	6	108	33	39	36	7	7	1	2
691	18	1	1	2	4	22	2	2	1	1	1	1	1	1	2	1	1	1	1	1	1	1	1	1	1	82	27	27	28	6	7	7	7	7	7	7	6	7	7	7	7	100	31	37	32	7	7	1	1
692	18	1	1	1	3	19	1	1	1	1	1	1	1	1	1	1	1	1	1	1	1	1	1	1	1	72	24	24	24	6	6	6	6	6	6	6	6	6	6	6	6	105	35	30	40	5	5	5	5
693	18	1	1	2	4	23	2	2	2	2	1	1	1	1	1	1	1	1	1	1	1	1	1	1	1	84	28	28	28	7	7	7	7	7	7	7	7	7	7	7	7	130	49	42	39	7	7	7	7
694	18	1	1	1	4	20	1	1	2	1	1	1	1	1	1	1	1	1	1	1	1	1	1	1	1	73	25	24	24	7	6	6	6	6	6	6	6	6	6	6	6	91	32	31	28	6	6	2	3
695	18	1	1	1	4	19	1	1	1	1	1	1	1	1	1	1	1	1	1	1	1	1	1	1	1	72	24	24	24	6	6	6	6	6	6	6	6	6	6	6	6	95	30	33	32	7	7	1	1
696	18	1	1	1	4	27	2	1	1	1	1	2	1	1	1	3	1	4	1	1	2	1	1	1	1	64	21	23	20	4	5	6	6	6	6	6	5	5	5	5	5	87	28	29	30	5	4	3	4
697	19	1	1	1	4	20	2	1	1	1	1	1	1	1	1	1	1	1	1	1	1	1	1	1	1	60	20	20	20	5	5	5	5	5	5	5	5	5	5	5	5	87	29	28	30	5	5	3	3
698	19	2	1	1	4	38	2	2	2	2	2	2	2	2	2	2	2	2	2	2	2	2	2	2	2	72	24	24	24	6	6	6	6	6	6	6	6	6	6	6	6	84	28	24	32	4	4	4	4
699	19	2	2	1	4	38	2	2	2	2	2	2	2	2	2	2	2	2	2	2	2	2	2	2	2	67	24	21	22	6	6	6	6	5	5	5	6	6	5	6	5	95	33	30	32	6	6	3	4
700	19	2	1	1	4	19	1	1	1	1	1	1	1	1	1	1	1	1	1	1	1	1	1	1	1	84	28	28	28	7	7	7	7	7	7	7	7	7	7	7	7	105	37	36	32	7	7	7	1
701	20	2	1	1	4	19	1	1	1	1	1	1	1	1	1	1	1	1	1	1	1	1	1	1	1	84	28	28	28	7	7	7	7	7	7	7	7	7	7	7	7	96	31	39	26	7	7	1	1
702	20	2	1	2	3	43	3	2	3	2	2	2	3	2	2	3	2	3	2	2	2	2	2	2	2	84	28	28	28	7	7	7	7	7	7	7	7	7	7	7	7	84	28	24	32	4	4	4	4
703	20	2	1	1	4	38	2	2	2	2	2	2	2	2	2	2	2	2	2	2	2	2	2	2	2	48	16	16	16	4	4	4	4	4	4	4	4	4	4	4	4	84	28	24	32	4	4	4	4
704	19	2	1	2	4	19	1	1	1	1	1	1	1	1	1	1	1	1	1	1	1	1	1	1	1	84	28	28	28	7	7	7	7	7	7	7	7	7	7	7	7	147	49	42	56	7	7	7	7
705	19	2	1	1	4	27	2	2	3	4	1	2	1	1	1	1	1	1	1	1	1	1	1	1	1	84	28	28	28	7	7	7	7	7	7	7	7	7	7	7	7	105	31	42	32	7	7	1	1
706	20	2	2	1	3	50	3	3	2	3	3	3	3	2	3	3	3	3	3	2	3	2	2	2	2	48	16	16	16	4	4	4	4	4	4	4	4	4	4	4	4	84	28	24	32	4	4	4	4
707	19	2	1	1	4	20	2	1	1	1	1	1	1	1	1	1	1	1	1	1	1	1	1	1	1	72	24	24	24	6	6	6	6	6	6	6	6	6	6	6	6	129	49	42	38	7	7	7	7
708	19	2	1	1	4	27	1	1	1	1	1	1	1	1	1	4	1	3	1	1	1	1	3	1	2	74	18	28	28	7	4	4	3	7	7	7	7	7	7	7	7	99	34	42	23	7	7	1	4
709	19	2	1	1	4	22	1	1	1	2	2	1	1	1	1	1	1	1	1	1	1	1	2	1	1	84	28	28	28	7	7	7	7	7	7	7	7	7	7	7	7	96	31	39	26	7	7	1	1
710	20	2	1	1	4	20	1	2	1	1	1	1	1	1	1	1	1	1	1	1	1	1	1	1	1	84	28	28	28	7	7	7	7	7	7	7	7	7	7	7	7	97	31	40	26	7	7	1	1
711	19	2	1	2	2	26	2	2	3	2	1	2	1	1	1	1	1	1	1	1	2	1	1	1	1	48	16	16	16	4	4	4	4	4	4	4	4	4	4	4	4	84	28	24	32	4	4	4	4
712	20	2	1	1	4	35	2	3	4	4	2	3	1	1	1	1	1	3	3	1	1	1	1	1	1	84	28	28	28	7	7	7	7	7	7	7	7	7	7	7	7	113	33	42	38	7	7	1	3
713	19	2	1	2	3	37	1	2	1	2	2	2	2	2	2	2	2	2	2	2	3	2	2	2	2	72	24	24	24	5	5	7	7	6	6	6	6	6	6	6	6	103	32	38	33	6	6	2	5
714	19	2	1	2	1	40	2	2	2	3	2	2	2	2	2	2	2	2	2	2	1	2	2	3	3	70	22	24	24	4	6	6	6	6	6	6	6	6	6	6	6	95	29	33	33	6	6	1	2
715	19	2	2	1	4	29	2	2	2	2	1	2	1	1	1	1	2	1	2	2	1	1	2	1	2	77	27	24	26	7	6	7	7	6	6	6	6	6	7	7	6	104	33	36	35	7	6	2	3
716	18	1	1	2	4	29	2	2	2	3	2	2	1	1	1	1	1	1	2	1	2	1	2	1	1	69	22	23	24	5	6	6	5	5	6	6	6	6	6	6	6	94	26	34	34	4	5	2	2
717	18	2	1	2	4	19	1	1	1	1	1	1	1	1	1	1	1	1	1	1	1	1	1	1	1	84	28	28	28	7	7	7	7	7	7	7	7	7	7	7	7	147	49	42	56	7	7	7	7
718	19	2	1	2	4	53	3	3	3	3	3	3	2	2	3	3	3	3	3	3	3	3	2	3	2	84	28	28	28	7	7	7	7	7	7	7	7	7	7	7	7	123	49	42	32	7	7	7	7
719	20	2	2	2	4	38	2	2	2	2	2	2	2	2	2	2	2	2	2	2	2	2	2	2	2	72	24	24	24	6	6	6	6	6	6	6	6	6	6	6	6	91	30	32	29	6	6	2	2
720	19	2	2	2	4	28	2	2	2	1	1	4	1	2	2	1	2	1	1	1	1	1	1	1	1	76	25	25	26	6	7	6	6	7	7	7	4	6	7	7	6	90	32	30	28	6	6	3	3
721	20	2	1	2	4	19	1	1	1	1	1	1	1	1	1	1	1	1	1	1	1	1	1	1	1	63	21	20	22	6	5	5	5	5	5	5	5	6	6	5	5	105	35	30	40	5	5	5	5
722	19	2	2	2	4	19	1	1	1	1	1	1	1	1	1	1	1	1	1	1	1	1	1	1	1	84	28	28	28	7	7	7	7	7	7	7	7	7	7	7	7	93	31	36	26	7	7	1	1
723	19	2	2	1	4	41	3	3	4	2	1	3	1	2	2	2	2	1	3	2	1	1	3	3	2	69	26	21	22	6	6	7	7	6	5	5	5	5	5	6	6	101	31	34	36	6	6	3	2
724	20	2	1	1	4	19	1	1	1	1	1	1	1	1	1	1	1	1	1	1	1	1	1	1	1	82	27	27	28	6	7	7	7	7	7	6	7	7	7	7	7	94	31	36	27	6	7	1	2
725	19	2	2	1	4	52	2	4	3	4	3	3	2	2	3	2	3	2	3	3	3	3	3	2	2	70	26	22	22	6	6	7	7	6	5	5	6	5	5	6	6	104	36	34	34	7	6	3	3
726	19	2	1	1	4	38	2	2	2	2	2	2	2	2	2	2	2	2	2	2	2	2	2	2	2	60	20	20	20	5	5	5	5	5	5	5	5	5	5	5	5	84	28	24	32	7	7	1	1
727	19	2	1	2	4	19	1	1	1	1	1	1	1	1	1	1	1	1	1	1	1	1	1	1	1	69	22	22	25	6	5	6	5	5	6	6	5	6	7	6	6	92	30	35	27	6	6	1	4
728	21	2	1	1	4	19	1	1	1	1	1	1	1	1	1	1	1	1	1	1	1	1	1	1	1	84	28	28	28	7	7	7	7	7	7	7	7	7	7	7	7	109	35	38	36	7	7	1	3
729	19	2	1	1	4	38	2	2	2	2	2	2	2	2	2	2	2	2	2	2	2	2	2	2	2	84	28	28	28	7	7	7	7	7	7	7	7	7	7	7	7	99	31	42	26	7	7	1	1
730	18	2	1	1	4	19	1	1	1	1	1	1	1	1	1	1	1	1	1	1	1	1	1	1	1	84	28	28	28	7	7	7	7	7	7	7	7	7	7	7	7	93	31	36	26	7	7	1	1
731	20	2	1	1	4	20	2	1	1	1	1	1	1	1	1	1	1	1	1	1	1	1	1	1	1	72	24	24	24	6	6	6	6	6	6	6	6	6	6	6	6	93	32	36	25	7	7	2	2
732	19	2	1	1	2	19	1	1	1	1	1	1	1	1	1	1	1	1	1	1	1	1	1	1	1	84	28	28	28	7	7	7	7	7	7	7	7	7	7	7	7	111	37	42	32	7	7	1	7
733	20	2	1	1	4	22	2	2	2	1	1	1	1	1	1	1	1	1	1	1	1	1	1	1	1	79	27	27	25	6	7	7	7	7	7	7	6	7	6	6	6	101	36	35	30	7	7	3	3
734	19	2	1	2	4	19	1	1	1	1	1	1	1	1	1	1	1	1	1	1	1	1	1	1	1	72	24	24	24	6	6	6	6	6	6	6	6	6	6	6	6	95	30	34	31	6	6	1	4
735	20	2	1	1	4	41	2	3	3	2	2	3	2	2	2	2	2	2	2	2	2	2	2	2	2	81	25	28	28	5	6	7	7	7	7	7	7	7	7	7	7	104	35	36	33	7	7	3	3
736	18	2	2	1	4	22	1	1	1	1	1	1	1	1	1	1	1	1	1	1	1	4	1	1	1	77	27	24	26	7	6	7	7	6	6	6	6	6	7	7	6	104	33	36	35	7	6	2	3
737	19	2	1	1	4	29	2	2	2	2	2	2	1	2	1	1	1	1	1	1	1	2	1	2	2	73	24	24	25	6	6	6	6	6	6	6	6	6	6	7	6	102	35	36	31	6	5	3	6
738	19	2	2	2	4	38	2	2	2	2	2	2	2	2	2	2	2	2	2	2	2	2	2	2	2	62	21	21	20	5	6	5	5	6	5	5	5	5	5	5	5	83	27	24	32	5	5	3	3
739	20	2	1	2	4	38	2	2	2	2	2	2	2	2	2	2	2	2	2	2	2	2	2	2	2	72	24	24	24	6	6	6	6	6	6	6	6	6	6	6	6	93	31	33	29	7	6	1	2
740	19	2	2	2	4	37	2	2	2	2	2	2	2	2	2	2	2	2	1	2	2	2	2	2	2	64	20	20	24	5	5	5	5	5	5	5	5	6	6	6	6	97	29	35	33	6	5	2	2
741	20	2	1	2	4	39	3	2	2	2	2	2	2	2	2	2	2	2	2	2	2	2	2	2	2	66	20	22	24	5	5	5	5	5	6	5	6	6	6	6	6	96	29	32	35	5	5	2	3
742	19	2	1	1	4	32	2	2	2	2	1	2	2	2	1	1	2	1	2	2	2	1	2	2	1	53	17	17	19	5	4	5	3	4	5	5	3	5	5	6	3	104	35	31	38	6	6	3	5
743	18	2	1	2	4	23	2	2	2	2	1	1	1	1	1	1	1	1	1	1	1	1	1	1	1	80	24	28	28	5	5	7	7	7	7	7	7	7	7	7	7	107	34	37	36	7	7	2	2
744	20	2	1	2	4	41	4	4	3	2	1	4	4	1	4	3	1	3	1	1	1	1	1	1	1	78	26	24	28	7	5	7	7	4	6	7	7	7	7	7	7	91	31	30	30	7	7	1	1
745	20	2	1	1	4	19	1	1	1	1	1	1	1	1	1	1	1	1	1	1	1	1	1	1	1	76	24	24	28	6	6	6	6	6	6	6	6	7	7	7	7	88	29	32	27	6	6	1	2
746	19	2	1	2	4	40	2	2	3	2	2	2	3	2	2	2	2	2	2	2	2	2	2	2	2	68	21	23	24	5	5	6	5	5	6	6	6	6	6	6	6	103	34	32	37	4	6	4	6
747	19	2	2	1	4	22	2	1	2	1	1	1	1	1	1	1	1	1	1	1	2	1	1	1	1	74	23	23	28	5	6	6	6	5	6	6	6	7	7	7	7	103	35	39	29	7	7	3	3
748	19	2	1	2	4	37	2	2	2	2	2	1	2	2	2	2	2	2	2	2	2	2	2	2	2	71	24	24	23	6	6	6	6	6	6	6	6	6	6	5	6	101	33	35	33	6	6	3	4
749	19	2	1	2	4	19	1	1	1	1	1	1	1	1	1	1	1	1	1	1	1	1	1	1	1	75	27	24	24	7	7	7	6	6	6	6	6	6	6	6	6	102	32	36	34	7	7	1	2
750	19	2	1	2	4	38	2	2	2	2	2	2	2	2	2	2	2	2	2	2	2	2	2	2	2	60	20	20	20	5	5	5	5	5	5	5	5	5	5	5	5	90	32	25	33	5	5	4	4
751	20	2	2	2	4	38	2	2	2	2	2	2	2	2	2	2	2	2	2	2	2	2	2	2	2	84	28	28	28	7	7	7	7	7	7	7	7	7	7	7	7	101	30	39	32	7	6	1	1
752	20	2	1	2	4	40	3	2	3	2	2	2	2	2	2	2	2	2	2	2	2	2	2	2	2	72	24	24	24	6	6	6	6	6	6	6	6	6	6	6	6	104	34	30	40	5	5	5	5
753	20	2	1	2	4	22	2	2	2	1	1	1	1	1	1	1	1	1	1	1	1	1	1	1	1	72	24	24	24	6	6	6	6	6	6	6	6	6	6	6	6	84	28	32	24	6	6	1	2
754	18	1	1	1	4	24	2	2	2	2	1	1	1	1	1	1	1	1	1	1	2	1	1	1	1	68	23	22	23	5	6	6	6	6	5	5	6	5	6	6	6	100	34	30	36	6	6	5	5
755	20	2	1	2	1	30	2	2	2	3	1	1	1	1	1	1	1	1	2	2	2	2	1	2	2	84	28	28	28	7	7	7	7	7	7	7	7	7	7	7	7	104	32	31	41	6	4	3	4
756	19	2	1	2	4	38	2	2	2	2	2	2	2	2	2	2	2	2	2	2	2	2	2	2	2	72	25	25	22	6	6	6	7	6	6	6	7	5	5	6	6	98	33	30	35	5	5	4	5
757	19	2	1	2	4	33	1	2	1	3	1	1	1	1	1	3	2	2	3	3	1	1	2	2	2	77	26	25	26	6	6	7	7	7	6	5	7	6	6	7	7	105	35	40	30	6	7	3	5
758	19	2	1	2	4	42	3	3	3	3	2	2	2	2	2	2	2	2	2	2	2	2	2	2	2	84	28	28	28	7	7	7	7	7	7	7	7	7	7	7	7	98	31	41	26	7	7	1	1
759	20	2	1	2	4	19	1	1	1	1	1	1	1	1	1	1	1	1	1	1	1	1	1	1	1	72	24	24	24	6	6	6	6	6	6	6	6	6	6	6	6	89	31	32	26	6	6	2	4
760	21	2	1	2	4	25	2	2	1	1	4	1	1	1	1	1	1	1	1	1	1	1	1	1	2	66	25	21	20	6	5	7	7	4	5	5	7	5	5	5	5	86	30	25	31	6	5	2	3
761	19	2	1	2	4	39	3	2	2	2	2	2	2	2	2	2	2	2	2	2	2	2	2	2	2	60	20	20	20	5	5	5	5	5	5	5	5	5	5	5	5	84	28	29	27	5	5	2	4
762	20	2	1	1	4	26	2	2	2	2	1	2	2	2	1	1	1	1	1	1	1	1	1	1	1	76	26	25	25	6	6	7	7	6	6	6	7	6	6	7	6	109	33	40	36	7	7	1	3
763	20	2	1	1	4	19	1	1	1	1	1	1	1	1	1	1	1	1	1	1	1	1	1	1	1	84	28	28	28	7	7	7	7	7	7	7	7	7	7	7	7	101	31	39	31	7	7	1	1
764	20	2	2	2	4	24	1	1	1	1	1	1	1	1	2	1	2	2	2	2	1	1	1	1	1	77	28	25	24	7	7	7	7	7	6	6	6	6	6	6	6	102	36	36	30	6	6	6	4
765	20	2	1	2	4	19	1	1	1	1	1	1	1	1	1	1	1	1	1	1	1	1	1	1	1	84	28	28	28	7	7	7	7	7	7	7	7	7	7	7	7	105	32	41	32	7	7	1	2
766	20	2	1	1	4	38	2	2	2	2	2	2	2	2	2	2	2	2	2	2	2	2	2	2	2	72	24	24	24	6	6	6	6	6	6	6	6	6	6	6	6	97	31	33	33	6	6	2	3
767	19	2	1	1	4	19	1	1	1	1	1	1	1	1	1	1	1	1	1	1	1	1	1	1	1	83	27	28	28	7	6	7	7	7	7	7	7	7	7	7	7	94	32	36	26	7	7	1	2
768	20	2	1	2	4	35	3	3	3	3	2	2	2	2	1	1	1	2	3	2	1	1	1	1	1	72	24	24	24	6	6	6	6	6	6	6	6	6	6	6	6	87	31	24	32	7	7	1	1
769	19	2	1	1	4	23	2	2	1	2	1	1	1	1	2	1	1	1	1	1	1	1	1	1	1	70	23	24	23	6	5	6	6	6	6	6	6	6	5	6	6	88	31	32	25	6	6	2	4
770	19	2	1	2	4	19	1	1	1	1	1	1	1	1	1	1	1	1	1	1	1	1	1	1	1	48	16	16	16	4	4	4	4	4	4	4	4	4	4	4	4	84	28	24	32	4	4	4	4
771	20	2	2	2	4	27	3	2	2	1	1	1	1	1	3	1	1	2	1	2	1	1	1	1	1	71	25	23	23	6	6	7	6	6	6	6	5	6	6	5	6	83	28	24	31	4	4	4	4
772	20	2	1	1	4	21	1	2	1	1	2	1	1	1	1	1	1	1	1	1	1	1	1	1	1	81	26	28	27	6	7	6	7	7	7	7	7	7	7	6	7	97	32	37	28	7	7	1	2
773	19	2	2	2	4	28	2	2	2	3	2	2	1	2	1	1	2	1	1	1	1	1	1	1	1	48	16	16	16	4	4	4	4	4	4	4	4	4	4	4	4	84	28	24	32	4	4	4	4
774	19	2	1	1	4	19	1	1	1	1	1	1	1	1	1	1	1	1	1	1	1	1	1	1	1	76	25	25	26	6	5	7	7	6	6	6	7	6	7	7	6	101	35	38	28	7	7	3	3
775	19	2	1	1	4	38	2	2	2	2	2	2	2	2	2	2	2	2	2	2	2	2	2	2	2	74	26	24	24	6	6	7	7	6	6	6	6	6	6	6	6	99	33	34	32	6	6	2	5
776	20	2	2	2	4	22	2	2	1	2	1	1	1	1	1	1	1	1	1	1	1	1	1	1	1	78	26	24	28	6	6	7	7	5	6	6	7	7	7	7	7	101	35	38	28	7	7	2	4
777	19	2	1	2	4	19	1	1	1	1	1	1	1	1	1	1	1	1	1	1	1	1	1	1	1	80	25	27	28	5	6	7	7	6	7	7	7	7	7	7	7	98	31	35	32	6	6	3	3
778	20	2	1	2	4	19	1	1	1	1	1	1	1	1	1	1	1	1	1	1	1	1	1	1	1	84	28	28	28	7	7	7	7	7	7	7	7	7	7	7	7	102	34	38	30	7	6	1	4
779	20	2	1	2	4	25	1	2	2	1	1	1	1	1	2	2	1	1	1	1	1	2	1	1	2	74	26	24	24	6	6	7	7	6	6	6	6	7	5	6	6	88	30	34	24	7	6	1	2
780	19	2	1	2	4	19	1	1	1	1	1	1	1	1	1	1	1	1	1	1	1	1	1	1	1	84	28	28	28	7	7	7	7	7	7	7	7	7	7	7	7	96	31	39	26	7	7	1	1
781	19	2	1	2	4	20	2	1	1	1	1	1	1	1	1	1	1	1	1	1	1	1	1	1	1	84	28	28	28	7	7	7	7	7	7	7	7	7	7	7	7	107	40	36	31	7	7	2	4
782	20	2	1	2	4	20	1	1	2	1	1	1	1	1	1	1	1	1	1	1	1	1	1	1	1	84	28	28	28	7	7	7	7	7	7	7	7	7	7	7	7	106	34	40	32	7	7	1	4
783	20	2	1	1	4	20	1	1	2	1	1	1	1	1	1	1	1	1	1	1	1	1	1	1	1	81	26	27	28	6	6	7	7	6	7	7	7	7	7	7	7	95	30	37	28	7	7	1	1
784	20	2	1	1	4	19	1	1	1	1	1	1	1	1	1	1	1	1	1	1	1	1	1	1	1	71	23	24	24	5	6	6	6	6	6	6	6	6	6	6	6	90	27	34	29	6	6	1	1
785	18	2	1	2	4	21	1	2	1	1	1	2	1	1	1	1	1	1	1	1	1	1	1	1	1	72	24	24	24	6	6	6	6	6	6	6	6	6	6	6	6	96	30	32	34	6	6	2	2
786	19	2	1	2	4	19	1	1	1	1	1	1	1	1	1	1	1	1	1	1	1	1	1	1	1	84	28	28	28	7	7	7	7	7	7	7	7	7	7	7	7	93	31	36	26	7	7	1	1
787	20	2	2	2	4	23	2	2	1	1	1	1	1	1	1	1	1	1	1	1	1	3	1	1	1	81	27	27	27	6	7	7	7	6	7	7	7	7	7	6	7	103	33	40	30	7	7	2	2
788	19	2	1	2	3	21	1	1	2	2	1	1	1	1	1	1	1	1	1	1	1	1	1	1	1	84	28	28	28	7	7	7	7	7	7	7	7	7	7	7	7	93	31	36	26	7	7	1	1
789	20	2	1	1	4	19	1	1	1	1	1	1	1	1	1	1	1	1	1	1	1	1	1	1	1	84	28	28	28	7	7	7	7	7	7	7	7	7	7	7	7	93	31	36	26	7	7	1	1
790	20	2	1	1	4	19	1	1	1	1	1	1	1	1	1	1	1	1	1	1	1	1	1	1	1	84	28	28	28	7	7	7	7	7	7	7	7	7	7	7	7	99	37	36	26	7	7	1	7
791	19	2	1	2	4	23	2	2	2	1	1	2	1	1	1	1	1	1	1	1	1	1	1	1	1	72	24	24	24	6	6	6	6	6	6	6	6	6	6	6	6	100	31	31	38	7	7	1	1
792	19	2	2	2	4	32	2	2	2	2	1	3	1	1	2	1	2	2	2	2	2	2	1	1	1	80	28	25	27	7	7	7	7	6	6	6	7	6	7	7	7	97	32	38	27	7	7	1	2
793	19	2	1	2	4	21	1	1	2	1	1	1	1	1	2	1	1	1	1	1	1	1	1	1	1	72	24	24	24	6	6	6	6	6	6	6	6	6	6	6	6	98	35	33	30	7	7	2	5
794	19	2	1	1	4	19	1	1	1	1	1	1	1	1	1	1	1	1	1	1	1	1	1	1	1	72	24	24	24	6	6	6	6	6	6	6	6	6	6	6	6	93	30	34	29	6	6	2	2
795	19	2	1	2	4	20	1	1	2	1	1	1	1	1	1	1	1	1	1	1	1	1	1	1	1	72	23	24	25	6	6	6	5	6	7	6	5	7	7	5	6	103	35	36	32	6	6	4	4
796	19	2	1	2	4	37	2	2	2	1	2	2	2	2	2	2	2	2	2	2	2	2	2	2	2	72	24	24	24	6	6	6	6	6	6	6	6	6	6	6	6	97	34	34	29	6	6	3	5
797	21	2	1	2	4	26	2	2	2	2	1	2	1	1	1	1	1	2	1	1	2	1	1	1	1	77	27	26	24	6	7	7	7	7	6	6	7	7	5	6	6	90	32	29	29	6	6	2	4
798	20	2	1	1	4	19	1	1	1	1	1	1	1	1	1	1	1	1	1	1	1	1	1	1	1	69	24	22	23	6	6	6	6	6	6	4	6	6	6	5	6	91	32	28	31	7	5	3	4
799	18	2	1	1	4	25	2	2	2	2	1	2	2	1	1	1	1	1	1	1	1	1	1	1	1	84	28	28	28	7	7	7	7	7	7	7	7	7	7	7	7	107	33	40	34	7	7	2	2
800	20	2	1	2	4	23	2	2	2	1	1	1	1	1	1	1	1	1	1	1	2	1	1	1	1	69	24	21	24	6	6	6	6	5	5	5	6	6	6	6	6	94	29	36	29	7	6	1	2
801	19	2	2	1	4	22	1	2	1	2	1	1	1	1	1	1	1	1	1	1	1	1	1	1	2	72	24	24	24	6	6	6	6	6	6	6	6	6	6	6	6	96	32	34	30	6	6	2	5
802	23	2	1	1	4	19	1	1	1	1	1	1	1	1	1	1	1	1	1	1	1	1	1	1	1	84	28	28	28	7	7	7	7	7	7	7	7	7	7	7	7	99	31	36	32	7	7	1	1
803	19	2	1	1	4	38	2	2	2	2	2	2	2	2	2	2	2	2	2	2	2	2	2	2	2	79	25	26	28	7	6	6	6	6	6	7	7	7	7	7	7	100	32	37	31	6	6	2	3
804	20	2	1	1	4	51	4	2	3	3	3	3	2	3	3	2	2	3	3	3	2	2	3	2	3	69	25	19	25	5	6	7	7	5	6	5	3	6	6	7	6	109	37	35	37	6	3	5	7
805	20	2	2	1	4	45	2	3	2	3	2	3	2	2	2	2	3	2	3	3	2	2	2	2	3	72	24	24	24	6	6	6	6	6	6	6	6	6	6	6	6	113	37	33	43	7	4	6	6
806	18	1	2	2	4	23	1	1	3	3	1	1	1	1	1	1	1	1	1	1	1	1	1	1	1	84	28	28	28	7	7	7	7	7	7	7	7	7	7	7	7	96	31	36	29	7	7	1	1
807	18	1	1	2	4	19	1	1	1	1	1	1	1	1	1	1	1	1	1	1	1	1	1	1	1	60	20	20	20	5	5	5	5	5	5	5	5	5	5	5	5	84	29	28	27	5	5	3	3
808	19	1	1	1	4	19	1	1	1	1	1	1	1	1	1	1	1	1	1	1	1	1	1	1	1	84	28	28	28	7	7	7	7	7	7	7	7	7	7	7	7	97	31	40	26	7	7	1	1
809	18	1	1	2	4	23	2	2	3	1	1	1	1	1	1	1	1	1	1	1	1	1	1	1	1	84	28	28	28	7	7	7	7	7	7	7	7	7	7	7	7	104	35	39	30	7	7	2	4
810	18	1	1	2	4	24	3	3	2	1	1	1	1	1	1	1	1	1	1	1	1	1	1	1	1	70	28	17	25	7	7	7	7	4	5	6	2	6	7	6	6	103	31	39	33	7	5	1	3
811	19	1	1	1	4	19	1	1	1	1	1	1	1	1	1	1	1	1	1	1	1	1	1	1	1	84	28	28	28	7	7	7	7	7	7	7	7	7	7	7	7	105	33	35	37	7	7	1	4
812	18	1	1	1	4	19	1	1	1	1	1	1	1	1	1	1	1	1	1	1	1	1	1	1	1	84	28	28	28	7	7	7	7	7	7	7	7	7	7	7	7	96	29	37	30	6	6	1	1
813	19	1	1	2	4	19	1	1	1	1	1	1	1	1	1	1	1	1	1	1	1	1	1	1	1	72	24	24	24	6	6	6	6	6	6	6	6	6	6	6	6	101	33	38	30	7	7	1	3
814	19	1	2	2	4	19	1	1	1	1	1	1	1	1	1	1	1	1	1	1	1	1	1	1	1	82	27	28	27	7	6	7	7	7	7	7	7	6	7	7	7	93	30	34	29	6	7	2	2
815	19	1	1	1	4	40	2	3	3	2	2	2	2	2	2	2	2	2	2	2	2	2	2	2	2	72	24	24	24	6	6	6	6	6	6	6	6	6	6	6	6	108	38	34	36	6	6	6	6
816	18	1	1	1	4	19	1	1	1	1	1	1	1	1	1	1	1	1	1	1	1	1	1	1	1	84	28	28	28	7	7	7	7	7	7	7	7	7	7	7	7	99	31	39	29	7	7	1	1
817	19	1	1	1	4	38	2	2	2	2	2	2	2	2	2	2	2	2	2	2	2	2	2	2	2	60	20	20	20	5	5	5	5	5	5	5	5	5	5	5	5	87	28	26	33	5	5	3	3
818	18	1	1	1	4	36	3	2	2	3	1	2	2	2	2	3	2	1	1	2	2	2	1	2	1	71	23	24	24	5	6	6	6	6	6	6	6	6	6	6	6	100	32	32	36	7	7	2	2
819	18	1	1	2	4	27	1	1	3	3	3	1	1	1	1	3	1	1	1	1	1	1	1	1	1	63	24	18	21	6	6	6	6	4	5	4	5	5	5	6	5	91	33	30	28	6	6	3	3
820	18	1	1	1	4	38	3	3	3	3	3	2	1	2	1	2	2	1	1	2	2	3	1	1	2	71	24	22	25	4	6	7	7	4	5	6	7	6	6	7	6	108	35	36	37	7	5	5	4
821	18	1	1	1	4	33	2	2	2	2	2	2	2	2	1	1	1	1	1	2	2	2	2	2	2	72	24	24	24	6	6	6	6	6	6	6	6	6	6	6	6	126	42	36	48	6	6	6	6
822	18	1	1	1	4	38	2	2	2	2	2	2	2	2	2	2	2	2	2	2	2	2	2	2	2	72	24	24	24	6	6	6	6	6	6	6	6	6	6	6	6	101	32	33	36	6	6	2	4
823	18	1	1	1	4	23	2	2	2	2	1	1	1	1	1	1	1	1	1	1	1	1	1	1	1	76	28	24	24	7	7	7	7	6	6	6	6	7	5	6	6	99	34	34	31	7	7	2	5
824	18	1	1	2	4	29	2	2	3	2	2	3	2	2	1	1	1	1	1	1	1	1	1	1	1	83	27	28	28	6	7	7	7	7	7	7	7	7	7	7	7	90	36	34	20	4	7	5	5
825	18	1	1	1	4	29	3	3	2	3	1	2	2	2	1	1	1	1	1	1	1	1	1	1	1	72	28	21	23	7	7	7	7	5	5	5	6	6	6	5	6	102	33	31	38	5	4	3	5
826	18	1	1	1	4	38	2	2	2	2	2	2	2	2	2	2	2	2	2	2	2	2	2	2	2	65	24	20	21	6	6	6	6	5	5	5	5	5	5	6	5	102	35	29	38	6	5	4	5
827	18	1	1	1	4	19	1	1	1	1	1	1	1	1	1	1	1	1	1	1	1	1	1	1	1	84	28	28	28	7	7	7	7	7	7	7	7	7	7	7	7	99	31	41	27	7	7	1	1
828	18	1	2	2	4	19	1	1	1	1	1	1	1	1	1	1	1	1	1	1	1	1	1	1	1	74	27	26	21	7	7	6	7	7	6	6	7	4	5	6	6	107	36	32	39	5	5	4	5
829	18	1	1	2	4	21	1	1	1	1	1	1	1	1	1	1	1	1	1	1	3	1	1	1	1	77	28	28	21	7	7	7	7	7	7	7	7	5	5	6	5	94	30	32	32	6	6	2	3
830	18	1	1	1	4	30	1	1	2	3	1	3	1	1	1	2	1	2	2	2	1	2	1	2	1	72	25	24	23	6	5	7	7	6	6	6	6	5	6	6	6	95	33	30	32	6	6	2	5
831	18	1	1	2	4	19	1	1	1	1	1	1	1	1	1	1	1	1	1	1	1	1	1	1	1	68	24	21	23	6	6	6	6	6	5	5	5	6	6	6	5	104	34	36	34	6	5	3	5
832	18	1	1	2	4	32	1	1	3	2	1	2	2	1	1	2	2	2	2	2	3	1	1	2	1	81	28	27	26	7	7	7	7	7	7	7	6	7	7	6	6	103	39	36	28	7	7	6	6
833	19	1	1	2	4	21	2	2	1	1	1	1	1	1	1	1	1	1	1	1	1	1	1	1	1	84	28	28	28	7	7	7	7	7	7	7	7	7	7	7	7	101	35	40	26	7	7	1	5
834	17	1	2	2	4	36	3	2	1	1	1	2	2	2	2	2	2	2	2	2	2	2	2	2	2	72	24	24	24	6	6	6	6	6	6	6	6	6	6	6	6	104	37	34	33	6	6	6	6
835	18	1	1	2	4	34	3	2	2	2	2	2	1	2	2	1	2	1	2	2	1	2	2	1	2	73	25	24	24	6	6	7	6	6	6	6	6	6	6	6	6	98	34	33	31	6	6	3	5
836	19	1	1	2	4	22	1	1	4	1	1	1	1	1	1	1	1	1	1	1	1	1	1	1	1	84	28	28	28	7	7	7	7	7	7	7	7	7	7	7	7	99	34	39	26	7	7	1	4
837	19	1	1	1	4	37	1	2	2	2	2	2	2	2	2	2	2	2	2	2	2	2	2	2	2	71	23	24	24	5	6	6	6	6	6	6	6	6	6	6	6	95	33	32	30	6	6	2	5
838	18	1	1	1	4	38	2	2	2	2	2	2	2	2	2	2	2	2	2	2	2	2	2	2	2	72	24	24	24	6	6	6	6	6	6	6	6	6	6	6	6	100	32	37	31	6	6	2	4
839	19	1	1	1	4	19	1	1	1	1	1	1	1	1	1	1	1	1	1	1	1	1	1	1	1	83	28	27	28	7	7	7	7	6	7	7	7	7	7	7	7	104	36	39	29	7	7	1	6
840	19	1	1	2	4	20	1	2	1	1	1	1	1	1	1	1	1	1	1	1	1	1	1	1	1	84	28	28	28	7	7	7	7	7	7	7	7	7	7	7	7	103	37	37	29	7	7	1	1
841	19	2	1	2	4	57	3	3	3	3	3	3	3	3	3	3	3	3	3	3	3	3	3	3	3	54	19	17	18	4	5	5	5	5	5	3	4	4	5	4	5	87	28	26	33	5	3	5	4
842	19	2	1	1	4	19	1	1	1	1	1	1	1	1	1	1	1	1	1	1	1	1	1	1	1	72	24	24	24	6	6	6	6	6	6	6	6	6	6	6	6	97	32	30	35	5	5	5	5
843	18	1	1	2	4	30	2	2	2	3	1	2	2	1	1	1	2	2	2	2	1	1	1	1	1	61	19	20	22	4	5	5	5	5	5	5	5	5	6	6	5	100	32	32	36	7	5	1	5
844	20	2	1	1	4	38	2	2	2	2	2	2	2	2	2	2	2	2	2	2	2	2	2	2	2	72	24	24	24	6	6	6	6	6	6	6	6	6	6	6	6	105	33	33	39	6	6	3	3
845	19	2	1	1	4	38	2	2	2	2	2	2	2	2	2	2	2	2	2	2	2	2	2	2	2	65	24	19	22	6	6	6	6	3	5	5	6	6	5	5	6	91	28	35	28	6	6	1	2
846	19	2	1	2	4	38	2	2	2	2	2	2	2	2	2	2	2	2	2	2	2	2	2	2	2	84	28	28	28	7	7	7	7	7	7	7	7	7	7	7	7	103	31	42	30	7	7	1	1
847	20	2	1	1	4	19	1	1	1	1	1	1	1	1	1	1	1	1	1	1	1	1	1	1	1	84	28	28	28	7	7	7	7	7	7	7	7	7	7	7	7	93	31	36	26	7	7	1	1
848	19	2	2	1	2	25	2	2	1	2	2	2	1	1	2	1	1	1	1	1	1	1	1	1	1	75	26	24	25	7	7	6	6	6	6	6	6	6	6	7	6	95	31	37	27	6	6	1	5
849	19	2	1	1	4	35	2	3	2	3	1	3	1	1	3	1	2	1	2	3	1	3	1	1	1	72	24	24	24	6	6	6	6	6	6	6	6	6	6	6	6	98	32	34	32	6	6	2	4
850	20	2	1	1	4	35	1	2	2	1	1	2	2	2	2	2	2	2	2	2	2	2	2	2	2	79	25	26	28	7	4	7	7	5	7	7	7	7	7	7	7	109	32	41	36	7	7	1	1
851	18	1	1	1	4	22	4	1	1	1	1	1	1	1	1	1	1	1	1	1	1	1	1	1	1	84	28	28	28	7	7	7	7	7	7	7	7	7	7	7	7	114	34	42	38	7	7	1	4
852	19	2	2	2	4	28	3	2	2	2	1	1	1	1	2	2	2	2	1	1	1	1	1	1	1	84	28	28	28	7	7	7	7	7	7	7	7	7	7	7	7	98	30	36	32	6	7	1	1
853	20	2	1	2	4	19	1	1	1	1	1	1	1	1	1	1	1	1	1	1	1	1	1	1	1	84	28	28	28	7	7	7	7	7	7	7	7	7	7	7	7	103	39	37	27	7	7	7	3
854	20	2	1	2	4	19	1	1	1	1	1	1	1	1	1	1	1	1	1	1	1	1	1	1	1	84	28	28	28	7	7	7	7	7	7	7	7	7	7	7	7	99	34	38	27	7	7	1	4
855	19	3	1	1	4	28	2	2	2	2	1	1	2	2	1	1	2	2	1	1	1	1	1	2	1	81	27	26	28	6	7	7	7	7	6	6	7	7	7	7	7	96	30	34	32	6	6	2	2
856	19	2	1	1	4	19	1	1	1	1	1	1	1	1	1	1	1	1	1	1	1	1	1	1	1	84	28	28	28	7	7	7	7	7	7	7	7	7	7	7	7	118	49	42	27	7	7	7	7
857	19	2	1	1	4	19	1	1	1	1	1	1	1	1	1	1	1	1	1	1	1	1	1	1	1	77	24	25	28	6	6	6	6	6	6	7	6	7	7	7	7	99	31	42	26	7	7	1	1
858	20	2	1	2	4	23	2	2	3	1	1	1	1	1	1	1	1	1	1	1	1	1	1	1	1	72	24	24	24	6	6	6	6	6	6	6	6	6	6	6	6	104	38	33	33	6	6	6	6
859	19	2	1	1	4	19	1	1	1	1	1	1	1	1	1	1	1	1	1	1	1	1	1	1	1	84	28	28	28	7	7	7	7	7	7	7	7	7	7	7	7	98	31	35	32	7	7	1	1
860	19	2	2	2	4	20	1	1	2	1	1	1	1	1	1	1	1	1	1	1	1	1	1	1	1	72	24	24	24	6	6	6	6	6	6	6	6	6	6	6	6	92	29	34	29	6	6	1	2
861	19	2	1	1	4	22	1	1	1	1	1	2	2	2	1	1	1	1	1	1	1	1	1	1	1	84	28	28	28	7	7	7	7	7	7	7	7	7	7	7	7	93	31	36	26	7	7	1	1
862	20	2	1	2	4	20	1	2	1	1	1	1	1	1	1	1	1	1	1	1	1	1	1	1	1	84	28	28	28	7	7	7	7	7	7	7	7	7	7	7	7	118	49	40	29	7	7	7	7
863	20	2	1	1	4	36	3	2	2	2	3	2	1	2	1	3	1	2	2	2	1	2	2	2	1	65	22	22	21	6	5	5	6	5	6	5	6	5	6	5	5	87	29	32	26	6	6	2	2
864	19	2	1	2	4	19	1	1	1	1	1	1	1	1	1	1	1	1	1	1	1	1	1	1	1	84	28	28	28	7	7	7	7	7	7	7	7	7	7	7	7	104	34	40	30	7	6	1	5
865	19	2	1	2	4	19	1	1	1	1	1	1	1	1	1	1	1	1	1	1	1	1	1	1	1	84	28	28	28	7	7	7	7	7	7	7	7	7	7	7	7	105	31	42	32	7	7	1	1
866	19	2	1	2	4	28	3	2	1	1	1	3	1	2	2	1	2	1	1	1	2	1	1	1	1	83	28	27	28	7	7	7	7	6	7	7	7	7	7	7	7	97	32	36	29	7	7	1	2
867	20	2	1	1	4	23	1	1	1	1	2	2	1	1	1	1	1	1	2	2	1	1	1	1	1	75	27	24	24	6	7	7	7	6	6	6	6	6	6	6	6	95	31	35	29	6	6	2	4
868	19	2	2	2	4	23	2	1	1	2	1	1	1	2	1	2	1	1	1	1	1	1	1	1	1	70	24	24	22	5	5	7	7	6	6	6	6	6	5	5	6	96	32	36	28	6	6	1	5
869	20	2	1	1	4	39	3	2	2	2	2	2	2	2	2	2	2	2	2	2	2	2	2	2	2	65	21	21	23	3	6	6	6	5	5	5	6	6	6	5	6	99	33	30	36	5	5	4	5
870	19	2	1	2	4	35	1	1	1	2	2	2	2	2	2	2	2	2	2	2	2	2	2	2	2	72	21	24	27	4	5	6	6	6	6	6	6	7	7	7	6	94	31	31	32	6	6	3	2
871	19	2	2	2	4	42	3	3	3	3	2	2	2	2	2	2	2	2	2	2	2	2	2	2	2	84	28	28	28	7	7	7	7	7	7	7	7	7	7	7	7	113	43	38	32	7	7	7	7
872	19	2	1	1	4	37	2	2	2	2	3	2	2	1	3	2	1	1	1	3	2	2	2	2	2	74	24	25	25	6	4	7	7	6	6	6	7	6	6	7	6	103	34	35	34	6	6	3	5
873	19	2	2	2	4	19	1	1	1	1	1	1	1	1	1	1	1	1	1	1	1	1	1	1	1	76	25	25	26	5	7	6	7	6	6	6	7	7	7	6	6	101	32	42	27	7	7	1	2
874	20	2	1	1	4	20	1	1	2	1	1	1	1	1	1	1	1	1	1	1	1	1	1	1	1	72	24	24	24	6	6	6	6	6	6	6	6	6	6	6	6	108	42	33	33	6	6	6	6
875	20	2	2	1	4	41	3	2	3	3	2	2	2	2	2	2	2	2	2	2	2	2	2	2	2	69	21	24	24	5	5	5	6	6	6	6	6	6	6	6	6	92	30	32	30	5	6	3	3
876	19	2	1	1	4	42	3	3	2	2	2	2	1	3	2	2	2	3	3	2	1	2	2	3	2	65	23	21	21	6	5	6	6	5	5	5	6	6	5	6	4	100	34	35	31	6	6	2	5
877	18	1	1	1	4	19	1	1	1	1	1	1	1	1	1	1	1	1	1	1	1	1	1	1	1	72	24	24	24	6	6	6	6	6	6	6	6	6	6	6	6	108	35	41	32	7	7	1	4
878	19	2	1	1	4	19	1	1	1	1	1	1	1	1	1	1	1	1	1	1	1	1	1	1	1	72	24	24	24	6	6	6	6	6	6	6	6	6	6	6	6	91	27	31	33	6	6	1	1
879	19	1	1	2	4	19	1	1	1	1	1	1	1	1	1	1	1	1	1	1	1	1	1	1	1	84	28	28	28	7	7	7	7	7	7	7	7	7	7	7	7	103	36	37	30	7	7	2	3
880	19	2	2	2	4	40	2	2	2	2	3	3	2	2	2	2	2	2	2	2	2	2	2	2	2	82	28	26	28	7	7	7	7	6	7	7	6	7	7	7	7	99	33	34	32	6	6	3	5
881	20	2	2	2	4	41	3	3	3	3	1	2	2	2	2	2	2	2	2	2	2	2	2	2	2	84	28	28	28	7	7	7	7	7	7	7	7	7	7	7	7	147	49	42	56	7	7	7	7
882	19	2	1	1	4	37	2	3	2	3	1	2	2	2	3	2	2	2	3	2	1	2	1	1	1	75	26	24	25	6	6	7	7	6	6	5	7	6	7	6	6	101	32	36	33	6	6	3	3
883	19	2	1	2	4	34	1	1	1	4	1	1	1	1	1	1	1	1	4	4	4	4	1	1	1	84	28	28	28	7	7	7	7	7	7	7	7	7	7	7	7	114	43	39	32	7	7	7	7
884	20	1	1	2	4	19	1	1	1	1	1	1	1	1	1	1	1	1	1	1	1	1	1	1	1	48	16	16	16	4	4	4	4	4	4	4	4	4	4	4	4	85	29	24	32	4	5	4	4
885	19	2	1	1	4	38	2	2	2	2	2	2	2	2	2	2	2	2	2	2	2	2	2	2	2	72	24	24	24	6	6	6	6	6	6	6	6	6	6	6	6	90	30	32	28	6	6	2	2
886	19	2	2	1	4	40	2	2	2	3	2	2	2	2	3	2	2	2	2	2	2	2	2	2	2	71	23	24	24	6	5	6	6	6	6	6	6	6	6	6	6	86	28	28	30	5	4	3	3
887	19	2	1	1	4	19	1	1	1	1	1	1	1	1	1	1	1	1	1	1	1	1	1	1	1	83	28	27	28	7	7	7	7	6	7	7	7	7	7	7	7	92	31	35	26	7	7	1	1
888	20	2	1	1	4	31	2	2	3	3	1	3	2	1	1	1	1	1	2	2	2	1	1	1	1	74	26	24	24	6	6	7	7	6	6	6	6	6	6	6	6	101	32	39	30	7	7	1	1
889	19	2	2	1	4	34	2	2	3	2	1	2	2	2	2	1	2	2	2	2	2	1	1	2	1	82	27	28	27	7	6	7	7	7	7	7	7	7	7	6	7	99	32	37	30	6	6	1	4
890	19	2	1	2	4	38	2	2	2	2	2	2	2	2	2	2	2	2	2	2	2	2	2	2	2	84	28	28	28	7	7	7	7	7	7	7	7	7	7	7	7	102	31	39	32	7	7	1	1
891	20	2	1	1	4	19	1	1	1	1	1	1	1	1	1	1	1	1	1	1	1	1	1	1	1	72	24	24	24	6	6	6	6	6	6	6	6	6	6	6	6	115	37	42	36	7	7	1	1
892	20	2	1	1	4	38	2	2	2	2	2	2	2	2	2	2	2	2	2	2	2	2	2	2	2	68	20	24	24	5	5	5	5	6	6	6	6	6	6	6	6	88	28	25	35	4	4	4	4
893	19	2	1	2	4	53	4	2	4	4	4	4	4	4	4	4	4	4	1	1	1	1	1	1	1	48	16	16	16	4	4	4	4	4	4	4	4	4	4	4	4	84	28	24	32	4	4	4	4
894	21	2	1	1	1	19	1	1	1	1	1	1	1	1	1	1	1	1	1	1	1	1	1	1	1	84	28	28	28	7	7	7	7	7	7	7	7	7	7	7	7	103	31	35	37	7	7	1	1
895	19	2	2	2	4	42	3	2	3	2	3	2	2	2	3	2	2	2	2	2	2	2	2	2	2	54	16	16	22	4	4	4	4	4	4	4	4	5	5	6	6	53	16	17	20	3	2	2	2
896	19	2	1	1	4	19	1	1	1	1	1	1	1	1	1	1	1	1	1	1	1	1	1	1	1	84	28	28	28	7	7	7	7	7	7	7	7	7	7	7	7	96	31	36	29	7	7	1	1
897	18	1	1	2	4	19	1	1	1	1	1	1	1	1	1	1	1	1	1	1	1	1	1	1	1	84	28	28	28	7	7	7	7	7	7	7	7	7	7	7	7	121	36	41	44	7	7	3	3
898	19	2	1	2	4	19	1	1	1	1	1	1	1	1	1	1	1	1	1	1	1	1	1	1	1	84	28	28	28	7	7	7	7	7	7	7	7	7	7	7	7	107	35	40	32	7	7	1	5
899	20	2	1	1	4	20	1	1	2	1	1	1	1	1	1	1	1	1	1	1	1	1	1	1	1	84	28	28	28	7	7	7	7	7	7	7	7	7	7	7	7	99	31	39	29	7	7	1	1
900	20	2	1	2	4	41	3	3	3	3	1	2	2	2	2	2	2	2	2	2	2	2	2	2	2	72	24	24	24	6	6	6	6	6	6	6	6	6	6	6	6	108	40	34	34	6	6	4	6
901	19	2	1	1	4	38	2	2	2	2	2	2	2	2	2	2	2	2	2	2	2	2	2	2	2	68	20	24	24	4	4	6	6	6	6	6	6	6	6	6	6	105	35	31	39	6	5	4	4
902	19	2	1	2	1	42	3	3	2	3	2	2	2	2	2	2	2	2	2	2	2	2	2	2	3	60	20	20	20	5	5	5	5	5	5	5	5	5	5	5	5	84	28	24	32	4	5	3	5
903	19	2	1	1	4	19	1	1	1	1	1	1	1	1	1	1	1	1	1	1	1	1	1	1	1	72	24	24	24	6	6	6	6	6	6	6	6	6	6	6	6	96	38	29	29	6	6	6	6
904	20	2	1	1	4	38	2	2	2	2	2	2	2	2	2	2	2	2	2	2	2	2	2	2	2	60	20	20	20	5	5	5	5	5	5	5	5	5	5	5	5	105	35	30	40	5	5	5	5
905	20	2	2	1	4	28	3	3	3	2	1	2	2	1	1	1	1	1	1	1	1	1	1	1	1	79	24	28	27	4	6	7	7	7	7	7	7	7	7	7	6	85	29	28	28	7	7	1	1
906	19	2	2	1	4	21	1	1	2	2	1	1	1	1	1	1	1	1	1	1	1	1	1	1	1	83	27	28	28	6	7	7	7	7	7	7	7	7	7	7	7	116	48	42	26	6	7	7	7
907	20	2	1	2	4	38	2	2	2	2	2	2	2	2	2	2	2	2	2	2	2	2	2	2	2	84	28	28	28	7	7	7	7	7	7	7	7	7	7	7	7	102	34	37	31	7	7	2	2
908	19	2	1	1	4	19	1	1	1	1	1	1	1	1	1	1	1	1	1	1	1	1	1	1	1	81	25	28	28	6	7	6	6	7	7	7	7	7	7	7	7	96	27	32	37	6	6	1	1
909	20	2	1	2	4	19	1	1	1	1	1	1	1	1	1	1	1	1	1	1	1	1	1	1	1	84	28	28	28	7	7	7	7	7	7	7	7	7	7	7	7	102	25	36	41	1	1	1	1
910	20	2	2	2	4	19	1	1	1	1	1	1	1	1	1	1	1	1	1	1	1	1	1	1	1	84	28	28	28	7	7	7	7	7	7	7	7	7	7	7	7	98	31	34	33	7	7	1	1
911	20	2	1	2	4	32	2	2	1	1	1	1	1	1	2	2	2	2	2	2	2	2	2	2	2	53	16	17	20	4	4	4	4	3	5	4	5	5	5	5	5	91	30	27	34	5	5	4	4
912	20	2	1	2	4	30	3	2	1	2	2	2	1	2	2	2	2	2	1	1	1	1	1	1	1	74	22	27	25	5	5	6	6	6	7	7	7	7	5	6	7	94	28	35	31	5	5	1	5
913	19	2	1	2	4	20	1	1	2	1	1	1	1	1	1	1	1	1	1	1	1	1	1	1	1	83	27	28	28	6	7	7	7	7	7	7	7	7	7	7	7	93	31	36	26	7	7	1	1
914	20	2	2	2	2	43	3	3	2	2	2	2	2	2	3	2	2	2	3	3	2	2	2	2	2	72	24	24	24	6	6	6	6	6	6	6	6	6	6	6	6	103	38	30	35	7	6	6	5
915	19	2	1	2	4	38	2	2	2	2	2	2	2	2	2	2	2	2	2	2	2	2	2	2	2	67	24	21	22	5	5	7	7	5	5	5	6	5	5	7	5	101	34	31	36	5	5	4	5
916	20	2	2	2	3	38	2	2	2	2	2	2	2	2	2	2	2	2	2	2	2	2	2	2	2	60	20	20	20	5	5	5	5	5	5	5	5	5	5	5	5	87	29	28	30	6	6	2	2
917	19	2	1	2	4	19	1	1	1	1	1	1	1	1	1	1	1	1	1	1	1	1	1	1	1	69	22	23	24	5	6	5	6	6	6	5	6	6	6	6	6	108	36	36	36	7	6	4	5
918	19	2	1	1	4	31	3	2	2	2	2	2	2	2	2	1	2	1	1	1	2	1	1	1	1	84	28	28	28	7	7	7	7	7	7	7	7	7	7	7	7	93	29	35	29	6	6	2	2
919	20	2	1	1	4	19	1	1	1	1	1	1	1	1	1	1	1	1	1	1	1	1	1	1	1	84	28	28	28	7	7	7	7	7	7	7	7	7	7	7	7	95	31	38	26	7	7	1	1
920	19	2	1	2	4	38	2	2	2	2	2	2	2	2	2	2	2	2	2	2	2	2	2	2	2	67	21	21	25	4	6	6	5	4	6	6	5	6	7	6	6	95	29	34	32	7	6	1	1
921	19	2	1	1	4	39	2	3	2	2	2	2	2	2	2	2	2	2	2	2	2	2	2	2	2	67	23	21	23	6	5	6	6	6	5	4	6	5	6	6	6	107	34	32	41	6	4	4	5
922	20	2	1	1	4	22	2	2	2	1	1	1	1	1	1	1	1	1	1	1	1	1	1	1	1	81	26	27	28	6	6	7	7	6	7	7	7	7	7	7	7	99	31	40	28	7	6	2	1
923	20	2	1	1	4	19	1	1	1	1	1	1	1	1	1	1	1	1	1	1	1	1	1	1	1	84	28	28	28	7	7	7	7	7	7	7	7	7	7	7	7	117	43	42	32	7	7	7	1
924	19	2	1	2	4	19	1	1	1	1	1	1	1	1	1	1	1	1	1	1	1	1	1	1	1	63	20	20	23	5	5	5	5	5	5	4	6	6	5	6	6	90	29	34	27	5	6	1	2
925	19	2	1	1	4	20	1	1	2	1	1	1	1	1	1	1	1	1	1	1	1	1	1	1	1	84	28	28	28	7	7	7	7	7	7	7	7	7	7	7	7	123	49	42	32	7	7	7	7
926	20	2	1	1	4	20	2	1	1	1	1	1	1	1	1	1	1	1	1	1	1	1	1	1	1	48	16	16	16	4	4	4	4	4	4	4	4	4	4	4	4	86	28	26	32	4	4	4	4
927	19岁	2	1	2	4	19	1	1	1	1	1	1	1	1	1	1	1	1	1	1	1	1	1	1	1	76	27	25	24	7	6	7	7	6	6	6	7	6	6	6	6	93	32	36	25	6	6	1	5
928	19	2	1	2	2	39	3	2	3	2	2	1	2	2	2	1	2	2	2	3	2	2	2	2	2	71	23	24	24	5	6	6	6	6	6	6	6	6	6	6	6	113	38	35	40	6	5	5	5
929	19	2	1	1	2	29	2	2	2	2	1	1	1	1	2	1	2	1	2	2	1	2	1	2	1	52	18	18	16	3	3	6	6	5	4	4	5	4	4	4	4	100	35	30	35	5	5	5	5
930	20	2	1	1	4	19	1	1	1	1	1	1	1	1	1	1	1	1	1	1	1	1	1	1	1	84	28	28	28	7	7	7	7	7	7	7	7	7	7	7	7	106	32	36	38	7	6	1	3
931	19	2	1	2	4	31	3	3	3	3	1	1	1	1	1	1	1	1	3	2	2	1	1	1	1	84	28	28	28	7	7	7	7	7	7	7	7	7	7	7	7	111	31	42	38	7	7	1	1
932	19	2	1	1	4	38	2	2	2	2	2	2	2	2	2	2	2	2	2	2	2	2	2	2	2	75	26	25	24	5	7	7	7	7	6	6	6	6	6	6	6	93	29	32	32	6	6	2	2
933	19	2	1	2	4	21	1	1	3	1	1	1	1	1	1	1	1	1	1	1	1	1	1	1	1	84	28	28	28	7	7	7	7	7	7	7	7	7	7	7	7	93	31	36	26	7	7	1	1
934	19	2	1	1	4	19	1	1	1	1	1	1	1	1	1	1	1	1	1	1	1	1	1	1	1	76	26	25	25	6	6	7	7	6	6	6	7	6	6	7	6	93	30	35	28	6	6	2	2
935	19	2	1	2	4	29	2	2	2	3	2	2	2	2	1	1	1	1	1	1	1	1	2	1	1	65	24	21	20	6	6	6	6	6	5	5	5	5	5	5	5	94	29	25	40	2	6	2	6
936	19	2	1	2	4	42	2	2	2	3	2	2	2	2	3	2	2	2	3	3	2	2	2	2	2	66	23	22	21	6	5	6	6	6	6	5	5	6	5	5	5	97	29	34	34	6	6	2	2
937	20	2	2	2	4	19	1	1	1	1	1	1	1	1	1	1	1	1	1	1	1	1	1	1	1	75	25	26	24	7	6	6	6	7	6	7	6	6	6	6	6	108	35	39	34	7	7	1	3
938	19	2	1	2	4	23	1	1	1	2	1	1	1	1	1	1	1	1	2	1	3	1	1	1	1	81	25	28	28	7	4	7	7	7	7	7	7	7	7	7	7	97	34	34	29	7	6	2	4
939	20	2	2	1	4	41	3	2	2	2	3	2	2	2	3	2	2	2	2	2	2	2	2	2	2	65	21	24	20	4	5	6	6	6	6	6	6	5	5	5	5	90	29	30	31	5	5	3	3
940	19	2	2	2	4	22	1	1	2	3	1	1	1	1	1	1	1	1	1	1	1	1	1	1	1	72	23	25	24	6	5	6	6	6	6	6	7	6	6	6	6	105	33	34	38	6	6	3	3
941	18	1	1	2	4	22	1	2	2	1	1	1	1	1	1	1	1	1	1	1	2	1	1	1	1	76	24	27	25	6	6	6	6	7	7	6	7	6	6	6	7	121	48	38	35	7	7	7	7
942	19	2	1	2	3	27	2	2	1	3	3	2	1	1	1	1	2	1	1	1	1	1	1	1	1	70	20	26	24	6	6	3	5	7	7	6	6	7	7	5	5	112	38	42	32	6	7	5	5
943	20	2	1	2	4	34	2	1	1	3	2	2	2	1	2	2	2	2	2	2	1	1	2	2	2	71	26	23	22	6	6	7	7	6	6	5	6	6	6	5	5	93	29	30	34	5	4	3	5
944	19	2	2	1	4	19	1	1	1	1	1	1	1	1	1	1	1	1	1	1	1	1	1	1	1	84	28	28	28	7	7	7	7	7	7	7	7	7	7	7	7	93	31	36	26	7	7	1	1
945	19	2	1	1	4	19	1	1	1	1	1	1	1	1	1	1	1	1	1	1	1	1	1	1	1	72	24	24	24	6	6	6	6	6	6	6	6	6	6	6	6	93	31	36	26	7	7	1	1
946	20	2	1	1	4	33	2	2	2	2	1	2	1	1	2	2	2	2	2	2	1	2	1	2	2	75	25	25	25	6	6	6	7	6	6	6	7	6	6	6	7	93	32	35	26	6	6	3	6
947	20	2	1	2	4	51	3	3	3	3	3	3	3	3	2	2	2	2	2	3	2	3	3	3	3	54	18	20	16	5	4	5	4	5	5	5	5	3	3	5	5	77	26	24	27	5	5	3	3
948	18	1	1	1	4	31	2	2	2	2	2	2	2	2	2	2	2	2	1	1	1	1	1	1	1	84	28	28	28	7	7	7	7	7	7	7	7	7	7	7	7	107	35	39	33	7	7	2	3
949	19	1	1	1	4	38	2	2	2	2	2	2	2	2	2	2	2	2	2	2	2	2	2	2	2	48	16	16	16	4	4	4	4	4	4	4	4	4	4	4	4	84	28	24	32	4	4	4	4
950	20	2	2	1	4	19	1	1	1	1	1	1	1	1	1	1	1	1	1	1	1	1	1	1	1	48	16	16	16	4	4	4	4	4	4	4	4	4	4	4	4	96	31	39	26	7	7	1	1
951	18	2	1	1	4	19	1	1	1	1	1	1	1	1	1	1	1	1	1	1	1	1	1	1	1	84	28	28	28	7	7	7	7	7	7	7	7	7	7	7	7	145	47	42	56	7	7	5	7
952	18	1	2	2	4	37	2	2	2	2	2	2	2	2	2	2	2	2	2	2	1	2	2	2	2	72	24	24	24	6	6	6	6	6	6	6	6	6	6	6	6	116	38	36	42	6	6	6	6
953	18	1	1	1	4	20	1	1	2	1	1	1	1	1	1	1	1	1	1	1	1	1	1	1	1	84	28	28	28	7	7	7	7	7	7	7	7	7	7	7	7	99	31	40	28	7	7	1	1
954	18	1	1	2	4	38	2	2	2	2	2	2	2	2	2	2	2	2	2	2	2	2	2	2	2	48	16	16	16	4	4	4	4	4	4	4	4	4	4	4	4	84	28	24	32	4	4	4	4
955	20	2	1	1	4	32	2	2	2	2	2	3	1	1	1	1	2	3	2	3	1	1	1	1	1	70	22	24	24	6	4	6	6	6	6	6	6	6	6	6	6	98	31	34	33	6	6	2	2
956	19	1	1	1	4	27	1	2	3	2	1	2	2	3	1	1	1	1	1	1	1	1	1	1	1	72	24	24	24	6	6	6	6	6	6	6	6	6	6	6	6	126	42	36	48	6	6	6	6
957	18	1	2	1	4	20	1	1	2	1	1	1	1	1	1	1	1	1	1	1	1	1	1	1	1	83	27	28	28	6	7	7	7	7	7	7	7	7	7	7	7	99	31	36	32	7	7	1	1
958	18	1	1	1	4	22	1	1	1	1	1	4	1	1	1	1	1	1	1	1	1	1	1	1	1	84	28	28	28	7	7	7	7	7	7	7	7	7	7	7	7	108	31	39	38	7	7	1	1
959	20	2	1	2	4	19	1	1	1	1	1	1	1	1	1	1	1	1	1	1	1	1	1	1	1	84	28	28	28	7	7	7	7	7	7	7	7	7	7	7	7	106	34	40	32	6	6	2	5
960	19	1	1	2	4	40	3	2	3	2	2	2	2	2	2	2	2	2	2	2	2	2	2	2	2	60	21	19	20	6	6	5	4	5	5	5	4	5	5	5	5	92	28	30	34	6	5	2	2
961	20	2	1	1	4	19	1	1	1	1	1	1	1	1	1	1	1	1	1	1	1	1	1	1	1	72	24	24	24	6	6	6	6	6	6	6	6	6	6	6	6	125	41	36	48	5	6	6	6
962	20	2	1	1	4	21	1	1	2	2	1	1	1	1	1	1	1	1	1	1	1	1	1	1	1	84	28	28	28	7	7	7	7	7	7	7	7	7	7	7	7	107	34	39	34	7	7	1	3
963	19	2	2	1	4	38	2	2	2	2	2	2	2	2	2	2	2	2	2	2	2	2	2	2	2	84	28	28	28	7	7	7	7	7	7	7	7	7	7	7	7	99	32	37	30	7	6	1	2
964	19	2	1	1	4	19	1	1	1	1	1	1	1	1	1	1	1	1	1	1	1	1	1	1	1	84	28	28	28	7	7	7	7	7	7	7	7	7	7	7	7	105	35	41	29	7	7	2	4
965	19	2	1	2	4	19	1	1	1	1	1	1	1	1	1	1	1	1	1	1	1	1	1	1	1	81	25	28	28	5	6	7	7	7	7	7	7	7	7	7	7	101	31	36	34	7	7	1	1
966	20	2	1	2	4	36	2	2	2	3	1	2	2	1	2	1	3	1	2	2	2	2	2	2	2	72	24	24	24	6	6	6	6	6	6	6	6	6	6	6	6	95	33	34	28	6	6	2	5
967	20	2	1	1	4	39	2	2	2	3	2	2	2	2	2	2	2	2	2	2	2	2	2	2	2	71	24	22	25	6	6	6	6	6	6	6	4	7	6	6	6	96	33	32	31	5	5	5	4
968	19	1	1	2	4	22	2	2	2	1	1	1	1	1	1	1	1	1	1	1	1	1	1	1	1	84	28	28	28	7	7	7	7	7	7	7	7	7	7	7	7	103	37	39	27	7	7	1	3
969	19	1	1	1	4	19	1	1	1	1	1	1	1	1	1	1	1	1	1	1	1	1	1	1	1	84	28	28	28	7	7	7	7	7	7	7	7	7	7	7	7	96	31	36	29	6	7	1	2
970	19	2	1	2	2	37	2	2	2	2	1	2	2	2	2	2	2	2	2	2	2	2	2	2	2	84	28	28	28	7	7	7	7	7	7	7	7	7	7	7	7	109	40	38	31	7	7	3	6
971	18	1	1	1	4	27	2	3	2	1	1	3	1	1	1	1	1	1	1	2	1	2	1	1	1	82	28	26	28	7	7	7	7	6	7	7	6	7	7	7	7	106	35	40	31	7	7	3	4
972	19	2	1	2	4	45	3	3	2	3	2	3	2	2	2	2	3	1	2	3	2	3	3	2	2	62	21	20	21	6	6	5	4	6	5	5	4	5	6	4	6	95	31	29	35	7	6	3	5
973	19	2	2	2	4	42	2	2	2	3	2	3	2	2	2	2	2	2	3	3	2	2	2	2	2	74	26	24	24	7	7	6	6	6	6	6	6	6	6	6	6	101	30	35	36	6	6	2	2
974	19	2	1	1	4	21	1	1	1	2	2	1	1	1	1	1	1	1	1	1	1	1	1	1	1	55	18	18	19	4	4	5	5	4	5	5	4	5	5	4	5	94	32	27	35	5	5	5	4
975	20	2	1	2	4	19	1	1	1	1	1	1	1	1	1	1	1	1	1	1	1	1	1	1	1	70	24	23	23	6	6	6	6	6	6	6	5	6	6	5	6	105	35	31	39	7	7	2	6
976	20	2	1	2	4	21	3	1	1	1	1	1	1	1	1	1	1	1	1	1	1	1	1	1	1	51	17	17	17	4	4	4	5	4	5	3	5	5	3	5	4	58	7	21	30	1	1	1	1
977	19	2	1	1	4	38	2	2	2	2	2	2	2	2	2	2	2	2	2	2	2	2	2	2	2	65	17	24	24	5	4	4	4	6	6	6	6	6	6	6	6	84	28	24	32	7	7	1	1
978	19	2	1	2	4	35	2	2	2	2	2	1	1	1	2	2	2	2	2	2	2	2	2	2	2	82	27	27	28	7	6	7	7	6	7	7	7	7	7	7	7	120	42	38	40	6	6	6	6
979	18	2	1	1	4	38	2	2	2	2	2	2	2	2	2	2	2	2	2	2	2	2	2	2	2	84	28	28	28	7	7	7	7	7	7	7	7	7	7	7	7	104	43	35	26	7	7	7	7
980	20	2	1	1	4	19	1	1	1	1	1	1	1	1	1	1	1	1	1	1	1	1	1	1	1	84	28	28	28	7	7	7	7	7	7	7	7	7	7	7	7	88	29	32	27	6	6	2	2
981	20	2	1	2	4	38	2	2	2	2	2	2	2	2	2	2	2	2	2	2	2	2	2	2	2	48	16	16	16	4	4	4	4	4	4	4	4	4	4	4	4	84	28	24	32	4	4	4	4
982	20	1	1	1	4	19	1	1	1	1	1	1	1	1	1	1	1	1	1	1	1	1	1	1	1	84	28	28	28	7	7	7	7	7	7	7	7	7	7	7	7	93	31	36	26	7	7	1	1
983	19	2	1	1	4	26	2	2	2	1	1	1	1	1	1	1	1	2	2	2	2	1	1	1	1	74	26	24	24	6	6	7	7	6	6	6	6	6	6	6	6	98	34	34	30	6	6	4	4
984	18	1	1	1	4	40	3	2	2	3	2	2	2	2	2	2	2	2	2	2	2	2	2	2	2	65	24	21	20	5	6	6	7	6	5	5	5	4	6	5	5	93	33	29	31	5	6	4	5
985	19	2	1	1	4	19	1	1	1	1	1	1	1	1	1	1	1	1	1	1	1	1	1	1	1	69	21	24	24	5	5	5	6	6	6	6	6	6	6	6	6	111	46	33	32	7	7	7	7
986	19	2	1	2	4	19	1	1	1	1	1	1	1	1	1	1	1	1	1	1	1	1	1	1	1	12	4	4	4	1	1	1	1	1	1	1	1	1	1	1	1	21	7	6	8	1	1	1	1
987	19	2	1	2	4	20	2	1	1	1	1	1	1	1	1	1	1	1	1	1	1	1	1	1	1	84	28	28	28	7	7	7	7	7	7	7	7	7	7	7	7	100	31	38	31	7	7	1	1
988	19	2	1	1	4	41	3	3	3	2	2	2	2	2	2	2	2	2	2	2	2	2	2	2	2	62	22	20	20	5	5	6	6	5	5	5	5	5	5	5	5	105	35	30	40	5	5	5	5
989	18	1	1	2	4	22	1	2	3	1	1	1	1	1	1	1	1	1	1	1	1	1	1	1	1	84	28	28	28	7	7	7	7	7	7	7	7	7	7	7	7	98	37	34	27	7	7	1	1
990	19	2	1	1	4	19	1	1	1	1	1	1	1	1	1	1	1	1	1	1	1	1	1	1	1	82	28	26	28	7	7	7	7	5	7	7	7	7	7	7	7	108	31	42	35	7	7	1	1
991	18	1	1	2	4	30	2	2	2	2	1	2	2	1	2	2	2	1	2	2	1	1	1	1	1	72	24	24	24	6	6	6	6	6	6	6	6	6	6	6	6	98	34	31	33	6	6	3	4
992	20	2	1	2	4	36	3	2	2	2	2	2	2	2	2	2	2	2	2	2	1	2	1	2	1	72	24	24	24	6	6	6	6	6	6	6	6	6	6	6	6	114	31	40	43	6	6	1	3
993	20	2	1	2	4	19	1	1	1	1	1	1	1	1	1	1	1	1	1	1	1	1	1	1	1	84	28	28	28	7	7	7	7	7	7	7	7	7	7	7	7	104	33	38	33	7	7	2	2
994	19	1	1	1	4	31	2	2	1	3	2	1	1	2	2	2	1	2	2	2	1	1	2	1	1	74	23	25	26	5	7	5	6	7	7	7	4	7	7	5	7	106	33	36	37	7	4	2	5
995	19	2	1	2	4	19	1	1	1	1	1	1	1	1	1	1	1	1	1	1	1	1	1	1	1	84	28	28	28	7	7	7	7	7	7	7	7	7	7	7	7	124	43	42	39	7	7	7	7
996	19	1	1	1	4	43	4	3	2	2	2	2	2	2	1	2	3	2	3	2	2	3	2	2	2	83	27	28	28	6	7	7	7	7	7	7	7	7	7	7	7	101	38	33	30	6	6	4	5
997	19	2	1	1	4	46	4	4	4	4	4	4	1	1	4	1	1	1	4	4	1	1	1	1	1	84	28	28	28	7	7	7	7	7	7	7	7	7	7	7	7	84	28	24	32	4	4	4	4
998	19	2	1	1	4	24	2	2	2	2	1	1	2	1	1	1	1	1	1	1	1	1	1	1	1	72	25	23	24	5	6	7	7	6	6	5	6	6	6	6	6	107	34	35	38	6	7	2	5
999	18	1	1	1	4	21	2	1	1	2	1	1	1	1	1	1	1	1	1	1	1	1	1	1	1	71	24	24	23	5	5	7	7	5	7	5	7	6	5	7	5	89	32	31	26	6	6	1	4
1000	19	1	1	1	4	19	1	1	1	1	1	1	1	1	1	1	1	1	1	1	1	1	1	1	1	84	28	28	28	7	7	7	7	7	7	7	7	7	7	7	7	93	31	36	26	7	7	1	1
1001	20	2	1	2	4	32	3	3	2	3	1	1	1	1	1	1	1	1	1	1	1	1	3	3	3	57	20	18	19	5	5	5	5	5	5	4	4	5	5	4	5	98	33	33	32	6	6	3	3
1002	20	2	1	2	4	37	2	2	3	2	1	2	2	1	2	2	2	2	2	2	2	2	2	2	2	74	26	24	24	6	6	7	7	6	6	6	6	6	6	6	6	99	34	33	32	6	6	4	4
1003	18	1	1	1	4	19	1	1	1	1	1	1	1	1	1	1	1	1	1	1	1	1	1	1	1	82	28	26	28	7	7	7	7	5	7	7	7	7	7	7	7	103	36	39	28	7	7	2	5
1004	20	2	1	1	3	21	1	1	1	1	2	1	1	1	1	1	1	1	1	1	1	1	2	1	1	80	25	28	27	6	7	6	6	7	7	7	7	7	7	6	7	105	38	33	34	6	7	5	5
1005	19	1	1	2	4	42	2	2	3	3	4	4	1	3	3	3	2	3	1	2	1	1	1	2	1	72	24	24	24	6	6	6	6	6	6	6	6	6	6	6	6	84	28	24	32	4	4	4	4
1006	19	2	1	1	4	38	2	2	2	2	2	2	2	2	2	2	2	2	2	2	2	2	2	2	2	72	24	24	24	6	6	6	6	6	6	6	6	6	6	6	6	91	27	36	28	6	6	1	1
1007	18	1	2	2	4	21	2	2	1	1	1	1	1	1	1	1	1	1	1	1	1	1	1	1	1	84	28	28	28	7	7	7	7	7	7	7	7	7	7	7	7	103	35	41	27	7	7	1	5
1008	20	2	2	2	4	76	4	4	4	4	4	4	4	4	4	4	4	4	4	4	4	4	4	4	4	48	16	16	16	4	4	4	4	4	4	4	4	4	4	4	4	105	35	30	40	5	5	5	5
1009	18	1	2	2	4	25	2	2	1	2	1	1	1	1	1	1	1	1	1	1	2	2	2	1	1	65	21	20	24	5	5	5	6	5	5	6	4	6	6	6	6	86	25	27	34	5	5	1	2
1010	19	2	2	2	4	57	3	3	3	3	3	3	3	3	3	3	3	3	3	3	3	3	3	3	3	84	28	28	28	7	7	7	7	7	7	7	7	7	7	7	7	147	49	42	56	7	7	7	7
1011	21	2	2	2	4	19	1	1	1	1	1	1	1	1	1	1	1	1	1	1	1	1	1	1	1	78	26	24	28	6	6	7	7	5	6	6	7	7	7	7	7	99	30	35	34	6	5	2	5
1012	19	2	1	1	4	51	3	3	3	2	3	3	2	3	3	3	3	2	3	3	2	2	2	3	3	62	21	23	18	4	4	6	7	4	6	6	7	6	4	4	4	96	29	28	39	4	4	4	5
1013	20	2	1	2	4	19	1	1	1	1	1	1	1	1	1	1	1	1	1	1	1	1	1	1	1	60	20	20	20	5	5	5	5	5	5	5	5	5	5	5	5	92	27	37	28	6	6	1	1
1014	18	1	1	1	4	22	2	1	1	1	1	1	1	1	1	3	1	1	1	1	1	1	1	1	1	72	24	24	24	6	6	6	6	6	6	6	6	6	6	6	6	98	30	36	32	6	6	2	2
1015	20	1	2	2	4	19	1	1	1	1	1	1	1	1	1	1	1	1	1	1	1	1	1	1	1	82	28	28	26	7	7	7	7	7	7	7	7	6	6	7	7	94	32	36	26	7	7	1	1
1016	18	1	1	1	4	27	2	2	2	2	2	2	3	1	1	1	1	1	1	1	1	1	1	1	1	72	24	24	24	6	6	6	6	6	6	6	6	6	6	6	6	107	36	34	37	4	6	6	6
1017	19	2	1	1	4	19	1	1	1	1	1	1	1	1	1	1	1	1	1	1	1	1	1	1	1	60	16	16	28	4	4	4	4	4	4	4	4	7	7	7	7	84	28	24	32	4	4	4	4
1018	19	2	1	1	4	19	1	1	1	1	1	1	1	1	1	1	1	1	1	1	1	1	1	1	1	84	28	28	28	7	7	7	7	7	7	7	7	7	7	7	7	93	31	36	26	7	7	1	1
1019	18	1	1	1	4	19	1	1	1	1	1	1	1	1	1	1	1	1	1	1	1	1	1	1	1	84	28	28	28	7	7	7	7	7	7	7	7	7	7	7	7	93	31	36	26	7	7	1	1
1020	19	2	1	2	4	27	2	2	2	2	2	2	2	2	1	1	1	1	1	1	1	1	1	1	1	72	23	28	21	5	5	7	6	7	7	7	7	5	6	4	6	98	29	36	33	6	4	2	2
1021	20	2	1	1	4	20	1	1	2	1	1	1	1	1	1	1	1	1	1	1	1	1	1	1	1	84	28	28	28	7	7	7	7	7	7	7	7	7	7	7	7	125	45	42	38	7	7	5	5
1022	19	2	1	1	4	41	3	3	2	3	2	2	2	2	2	2	2	2	2	2	2	2	2	2	2	48	16	16	16	4	4	4	4	4	4	4	4	4	4	4	4	84	28	24	32	5	5	3	3
1023	20	2	2	2	4	38	2	2	2	2	2	2	2	2	2	2	2	2	2	2	2	2	2	2	2	55	18	18	19	4	4	5	5	4	5	5	4	5	5	4	5	94	32	27	35	5	5	5	4
1024	19	2	1	1	4	30	3	2	1	2	1	2	1	1	3	1	3	1	2	1	1	2	1	1	1	53	18	16	19	4	4	5	5	5	3	4	4	5	5	4	5	95	32	30	33	5	5	5	5
1025	18	1	1	2	4	21	2	1	2	1	1	1	1	1	1	1	1	1	1	1	1	1	1	1	1	83	27	28	28	6	7	7	7	7	7	7	7	7	7	7	7	102	29	39	34	7	6	1	1
1026	18	1	2	2	4	20	1	1	2	1	1	1	1	1	1	1	1	1	1	1	1	1	1	1	1	81	25	28	28	6	6	7	6	7	7	7	7	7	7	7	7	93	32	35	26	7	7	1	2
1027	19	2	1	1	4	19	1	1	1	1	1	1	1	1	1	1	1	1	1	1	1	1	1	1	1	76	28	24	24	7	7	7	7	6	6	6	6	6	6	6	6	106	34	36	36	6	6	3	5
1028	19	1	1	2	4	27	3	3	1	1	1	3	1	2	1	1	2	1	1	1	1	1	1	1	1	84	28	28	28	7	7	7	7	7	7	7	7	7	7	7	7	88	31	29	28	7	7	2	4
1029	18	1	1	2	4	19	1	1	1	1	1	1	1	1	1	1	1	1	1	1	1	1	1	1	1	72	24	24	24	6	6	6	6	6	6	6	6	6	6	6	6	107	39	34	34	6	5	5	5
1030	18	1	1	1	4	38	2	2	2	2	2	2	2	2	2	2	2	2	2	2	2	2	2	2	2	72	24	24	24	6	6	6	6	6	6	6	6	6	6	6	6	101	33	36	32	6	6	1	2
1031	19	1	2	2	4	19	1	1	1	1	1	1	1	1	1	1	1	1	1	1	1	1	1	1	1	84	28	28	28	7	7	7	7	7	7	7	7	7	7	7	7	97	31	39	27	7	7	1	1
1032	18	1	1	1	4	19	1	1	1	1	1	1	1	1	1	1	1	1	1	1	1	1	1	1	1	84	28	28	28	7	7	7	7	7	7	7	7	7	7	7	7	94	32	36	26	7	7	1	2
1033	19	1	1	1	4	38	3	2	2	3	3	2	1	1	1	1	3	1	2	3	1	2	2	2	3	59	19	20	20	4	5	5	5	5	5	5	5	5	5	5	5	103	38	31	34	6	6	6	5
1034	18	1	1	2	4	19	1	1	1	1	1	1	1	1	1	1	1	1	1	1	1	1	1	1	1	84	28	28	28	7	7	7	7	7	7	7	7	7	7	7	7	101	31	37	33	7	7	1	1
1035	19	1	1	1	4	22	2	2	1	1	1	2	1	1	1	1	1	1	1	1	1	1	1	1	1	77	26	26	25	6	6	7	7	7	6	6	7	7	6	6	6	91	29	29	33	6	6	2	2
1036	19	2	1	1	4	76	4	4	4	4	4	4	4	4	4	4	4	4	4	4	4	4	4	4	4	55	20	17	18	5	5	5	5	4	4	3	6	4	4	7	3	94	33	25	36	6	5	4	4
1037	20	2	2	2	4	43	2	2	3	3	2	2	2	2	2	2	3	2	3	3	2	2	2	2	2	60	22	19	19	4	4	7	7	4	4	4	7	4	4	7	4	94	31	29	34	5	5	3	5
1038	18	1	1	1	4	26	2	2	1	2	1	2	1	2	1	1	1	1	2	2	1	1	1	1	1	79	27	27	25	7	7	7	6	7	7	7	6	6	6	6	7	99	31	38	30	6	7	1	2
1039	19	1	1	2	4	38	2	2	2	2	2	2	2	2	2	2	2	2	2	2	2	2	2	2	2	77	24	25	28	6	6	6	6	6	6	6	7	7	7	7	7	96	30	33	33	6	6	2	2
1040	18	1	1	2	4	28	2	2	2	3	3	2	1	1	1	1	1	1	1	2	1	1	1	1	1	84	28	28	28	7	7	7	7	7	7	7	7	7	7	7	7	147	49	42	56	7	7	7	7
1041	20	2	1	1	4	20	2	1	1	1	1	1	1	1	1	1	1	1	1	1	1	1	1	1	1	84	28	28	28	7	7	7	7	7	7	7	7	7	7	7	7	144	46	42	56	7	7	7	4
1042	19	1	2	2	4	34	1	1	1	1	2	2	2	2	2	2	2	2	2	2	2	2	2	2	2	74	26	24	24	7	7	6	6	6	6	6	6	6	6	6	6	112	35	37	40	7	7	1	5
1043	19	1	1	1	4	32	1	1	1	1	2	2	3	2	1	3	1	1	1	3	1	3	1	3	1	72	24	24	24	6	6	6	6	6	6	6	6	6	6	6	6	114	39	34	41	6	6	5	5
1044	19	1	1	2	4	42	3	3	2	3	2	2	2	2	2	2	2	2	2	2	2	3	2	2	2	82	26	28	28	6	6	7	7	7	7	7	7	7	7	7	7	103	34	37	32	6	6	2	6
1045	18	1	1	2	4	19	1	1	1	1	1	1	1	1	1	1	1	1	1	1	1	1	1	1	1	84	28	28	28	7	7	7	7	7	7	7	7	7	7	7	7	90	31	33	26	7	7	1	1
1046	18	1	2	2	4	19	1	1	1	1	1	1	1	1	1	1	1	1	1	1	1	1	1	1	1	84	28	28	28	7	7	7	7	7	7	7	7	7	7	7	7	93	31	36	26	7	7	1	1
1047	18	1	1	2	2	46	3	3	3	3	1	1	1	3	3	1	3	2	3	3	1	3	3	3	3	72	24	24	24	6	6	6	6	6	6	6	6	6	6	6	6	89	30	30	29	5	3	5	5
1048	19	1	1	1	4	39	2	2	3	2	2	2	2	2	2	2	2	2	2	2	2	2	2	2	2	48	16	16	16	4	4	4	4	4	4	4	4	4	4	4	4	99	30	32	37	6	6	2	2
1049	18	1	1	2	4	43	3	3	2	2	2	2	2	2	2	2	2	2	3	3	2	2	2	3	2	72	24	24	24	6	6	6	6	6	6	6	6	6	6	6	6	101	32	30	39	6	6	3	5
1050	18	1	1	1	4	44	3	3	2	3	2	3	2	2	2	2	3	2	2	3	2	2	2	2	2	71	23	24	24	5	6	6	6	6	6	6	6	6	6	6	6	100	35	32	33	6	6	3	6
1051	18	1	1	1	2	28	2	2	2	3	3	2	2	1	1	1	1	1	1	1	1	1	1	1	1	77	26	27	24	6	6	7	7	6	7	7	7	6	6	6	6	94	31	33	30	6	6	1	4
1052	18	1	1	2	4	39	2	2	3	2	2	2	2	2	2	2	2	2	2	2	2	2	2	2	2	72	24	24	24	6	6	6	6	6	6	6	6	6	6	6	6	99	31	35	33	7	7	1	1
1053	18	1	1	2	4	42	3	3	2	3	2	2	2	2	2	2	2	2	2	3	2	2	2	2	2	75	26	25	24	6	6	7	7	6	6	6	7	6	6	6	6	101	35	30	36	5	5	5	5
1054	18	1	1	1	4	23	2	2	2	2	1	1	1	1	1	1	1	1	1	1	1	1	1	1	1	72	24	24	24	6	6	6	6	6	6	6	6	6	6	6	6	91	30	31	30	6	6	2	2
1055	19	1	2	2	4	39	2	2	1	2	2	2	2	2	2	2	2	2	2	3	2	3	2	2	2	72	24	24	24	6	6	6	6	6	6	6	6	6	6	6	6	100	35	31	34	7	6	4	4
1056	18	1	1	1	3	38	2	2	2	2	2	2	2	2	2	2	2	2	2	2	2	2	2	2	2	84	28	28	28	7	7	7	7	7	7	7	7	7	7	7	7	108	36	40	32	7	7	1	4
1057	18	1	1	1	4	38	2	2	2	2	2	2	2	2	2	2	2	2	2	2	2	2	2	2	2	67	20	23	24	5	5	5	5	5	6	6	6	6	6	6	6	91	30	32	29	6	6	2	2
1058	19	1	1	1	4	19	1	1	1	1	1	1	1	1	1	1	1	1	1	1	1	1	1	1	1	72	24	24	24	6	6	6	6	6	6	6	6	6	6	6	6	100	28	38	34	4	4	4	4
1059	19	1	1	2	4	24	2	1	2	2	2	2	1	1	1	1	1	1	1	1	1	1	1	1	1	72	24	24	24	6	6	6	6	6	6	6	6	6	6	6	6	98	30	37	31	7	7	1	2
1060	18	1	2	2	4	40	3	2	2	2	1	1	2	2	2	2	3	2	3	3	3	1	2	2	2	84	28	28	28	7	7	7	7	7	7	7	7	7	7	7	7	119	39	39	41	7	7	4	6
1061	18	1	1	1	4	20	1	1	1	1	1	1	1	1	1	1	1	1	1	2	1	1	1	1	1	84	28	28	28	7	7	7	7	7	7	7	7	7	7	7	7	98	35	40	23	7	7	4	4
1062	18	1	1	1	4	36	2	2	3	3	3	2	2	2	2	2	2	1	2	1	1	2	2	1	1	59	24	17	18	6	6	6	6	2	5	5	5	2	5	5	6	112	38	33	41	6	6	3	5
1063	18	1	1	1	4	38	2	2	2	2	2	2	2	2	2	2	2	2	2	2	2	2	2	2	2	72	24	24	24	6	6	6	6	6	6	6	6	6	6	6	6	101	34	33	34	6	6	4	3
1064	19	1	2	2	4	38	2	2	2	2	2	2	2	2	2	2	2	2	2	2	2	2	2	2	2	74	25	25	24	6	6	6	7	6	6	6	7	6	6	6	6	96	30	34	32	6	6	2	2
1065	19	1	1	1	4	22	2	2	2	1	1	1	1	1	1	1	1	1	1	1	1	1	1	1	1	73	25	24	24	6	6	7	6	6	6	6	6	6	6	6	6	97	29	36	32	6	6	2	2
1066	18	1	2	2	4	19	1	1	1	1	1	1	1	1	1	1	1	1	1	1	1	1	1	1	1	83	28	27	28	7	7	7	7	6	7	7	7	7	7	7	7	93	31	36	26	7	7	1	1
1067	19	1	1	2	4	36	2	3	2	2	1	1	1	1	2	2	3	2	2	2	2	2	2	2	2	68	20	24	24	5	5	5	5	6	6	6	6	6	6	6	6	100	39	29	32	6	5	6	5
1068	18	1	1	2	3	19	1	1	1	1	1	1	1	1	1	1	1	1	1	1	1	1	1	1	1	81	26	27	28	6	6	7	7	6	7	7	7	7	7	7	7	97	32	32	33	6	6	2	3
1069	18	1	1	1	4	38	2	2	2	2	2	2	2	2	2	2	2	2	2	2	2	2	2	2	2	60	20	20	20	5	5	5	5	5	5	5	5	5	5	5	5	126	42	36	48	6	6	6	6
1070	19	1	1	2	4	38	2	2	2	2	2	2	2	2	2	2	2	2	2	2	2	2	2	2	2	46	14	16	16	2	4	4	4	4	4	4	4	4	4	4	4	111	34	36	41	7	7	4	4
1071	18	1	1	2	4	42	3	3	2	2	2	2	2	2	2	3	2	2	3	2	1	2	3	2	2	71	24	23	24	6	6	6	6	6	6	6	5	6	6	6	6	107	35	33	39	6	6	3	3
1072	18	1	1	1	4	27	2	2	3	2	1	2	1	1	1	1	1	1	1	1	2	1	1	2	1	66	19	21	26	2	5	6	6	5	5	5	6	7	7	6	6	97	31	33	33	6	6	3	2
1073	19	2	1	2	4	19	1	1	1	1	1	1	1	1	1	1	1	1	1	1	1	1	1	1	1	84	28	28	28	7	7	7	7	7	7	7	7	7	7	7	7	147	49	42	56	7	7	7	7
1074	20	2	2	2	4	19	1	1	1	1	1	1	1	1	1	1	1	1	1	1	1	1	1	1	1	72	24	24	24	6	6	6	6	6	6	6	6	6	6	6	6	95	32	33	30	7	7	1	2
1075	20	2	1	1	4	19	1	1	1	1	1	1	1	1	1	1	1	1	1	1	1	1	1	1	1	84	28	28	28	7	7	7	7	7	7	7	7	7	7	7	7	123	49	42	32	7	7	7	7
1076	19	2	1	1	4	20	2	1	1	1	1	1	1	1	1	1	1	1	1	1	1	1	1	1	1	60	20	20	20	5	5	5	5	5	5	5	5	5	5	5	5	105	35	30	40	5	5	5	5
1077	19	2	2	2	4	30	1	2	2	1	1	2	2	2	2	2	2	2	2	1	1	1	1	1	2	72	24	24	24	6	6	6	6	6	6	6	6	6	6	6	6	126	42	36	48	6	6	6	6
1078	19	2	1	1	4	19	1	1	1	1	1	1	1	1	1	1	1	1	1	1	1	1	1	1	1	84	28	28	28	7	7	7	7	7	7	7	7	7	7	7	7	93	31	36	26	7	7	1	1
1079	19	2	1	1	4	26	2	2	2	2	1	2	2	2	1	1	1	1	1	1	1	1	1	1	1	84	28	28	28	7	7	7	7	7	7	7	7	7	7	7	7	97	32	37	28	7	7	1	1
1080	20	2	1	2	4	20	1	1	2	1	1	1	1	1	1	1	1	1	1	1	1	1	1	1	1	84	28	28	28	7	7	7	7	7	7	7	7	7	7	7	7	98	33	38	27	7	7	2	2
1081	20	2	1	2	4	41	3	2	2	2	3	2	2	2	2	2	2	2	2	3	2	2	2	2	2	72	24	24	24	6	6	6	6	6	6	6	6	6	6	6	6	106	34	36	36	6	5	3	6
1082	20	2	2	2	4	30	2	1	2	2	1	1	1	1	2	2	1	1	1	2	2	2	2	2	2	72	24	24	24	6	6	6	6	6	6	6	6	6	6	6	6	94	30	32	32	6	6	2	2
1083	19	2	1	2	4	22	2	2	1	1	1	1	1	2	1	1	1	1	1	1	1	1	1	1	1	84	28	28	28	7	7	7	7	7	7	7	7	7	7	7	7	99	31	36	32	7	7	1	1
1084	20	2	1	1	4	19	1	1	1	1	1	1	1	1	1	1	1	1	1	1	1	1	1	1	1	72	24	24	24	6	6	6	6	6	6	6	6	6	6	6	6	97	32	37	28	7	7	2	2
1085	19	2	1	1	4	22	1	1	2	1	1	1	1	1	1	1	1	1	1	1	1	3	1	1	1	84	28	28	28	7	7	7	7	7	7	7	7	7	7	7	7	105	31	42	32	7	7	1	1
1086	20	2	1	1	4	39	2	2	3	2	2	2	2	2	2	2	2	2	2	2	2	2	2	2	2	82	26	28	28	6	6	7	7	7	7	7	7	7	7	7	7	92	30	32	30	6	6	2	2
1087	19	2	1	2	4	35	2	2	2	2	2	2	2	1	2	2	2	2	1	1	3	1	3	2	1	84	28	28	28	7	7	7	7	7	7	7	7	7	7	7	7	119	39	39	41	7	7	4	5
1088	20	2	1	1	3	37	3	3	3	3	2	2	2	2	2	2	2	2	2	2	1	1	1	1	1	84	28	28	28	7	7	7	7	7	7	7	7	7	7	7	7	102	31	41	30	7	7	1	1
1089	19	1	1	1	1	19	1	1	1	1	1	1	1	1	1	1	1	1	1	1	1	1	1	1	1	48	16	16	16	4	4	4	4	4	4	4	4	4	4	4	4	84	28	24	32	4	4	4	4
1090	19	2	1	2	4	19	1	1	1	1	1	1	1	1	1	1	1	1	1	1	1	1	1	1	1	84	28	28	28	7	7	7	7	7	7	7	7	7	7	7	7	108	34	42	32	7	7	1	4
1091	19	2	1	2	4	25	2	3	3	2	1	1	1	1	1	1	1	1	1	1	1	1	1	1	1	80	28	28	24	7	7	7	7	7	7	7	7	6	6	6	6	132	40	36	56	7	7	4	1
1092	20	2	1	1	3	22	2	2	2	1	1	1	1	1	1	1	1	1	1	1	1	1	1	1	1	84	28	28	28	7	7	7	7	7	7	7	7	7	7	7	7	84	28	24	32	4	4	4	4
1093	20	2	2	2	4	38	2	2	2	2	2	2	2	2	2	2	2	2	2	2	2	2	2	2	2	48	16	16	16	4	4	4	4	4	4	4	4	4	4	4	4	89	29	29	31	4	5	3	3
1094	20	2	1	2	4	38	3	2	1	2	2	2	2	2	2	2	2	2	2	2	2	2	2	2	2	50	16	16	18	4	4	4	4	4	4	4	4	5	4	4	5	88	28	26	34	5	4	3	4
1095	20	2	2	2	4	19	1	1	1	1	1	1	1	1	1	1	1	1	1	1	1	1	1	1	1	48	16	16	16	4	4	4	4	4	4	4	4	4	4	4	4	89	29	29	31	4	5	3	3
1096	19	2	1	2	4	21	1	1	2	2	1	1	1	1	1	1	1	1	1	1	1	1	1	1	1	84	28	28	28	7	7	7	7	7	7	7	7	7	7	7	7	126	43	42	41	7	7	7	1
1097	19	2	1	1	4	19	1	1	1	1	1	1	1	1	1	1	1	1	1	1	1	1	1	1	1	84	28	28	28	7	7	7	7	7	7	7	7	7	7	7	7	105	43	36	26	7	7	7	7
1098	19	2	1	2	3	36	3	2	2	2	2	2	2	3	1	1	1	1	3	2	2	1	2	2	2	74	25	24	25	5	6	7	7	6	6	6	6	6	5	7	7	96	32	30	34	5	5	6	4
1099	19	2	1	2	4	38	2	2	2	2	2	2	2	2	2	2	2	2	2	2	2	2	2	2	2	54	16	18	20	4	4	4	4	4	4	5	5	5	5	5	5	101	33	36	32	5	5	5	5
1100	19	2	1	2	4	19	1	1	1	1	1	1	1	1	1	1	1	1	1	1	1	1	1	1	1	80	24	28	28	6	6	6	6	7	7	7	7	7	7	7	7	100	32	38	30	7	7	1	2
1101	20	2	1	2	4	36	2	2	2	1	1	2	2	2	2	2	2	2	2	2	2	2	2	2	2	76	24	27	25	6	6	7	5	7	7	7	6	6	6	7	6	97	35	31	31	7	7	3	4
1102	20	2	1	2	4	28	2	2	3	2	2	2	2	2	1	1	1	1	1	1	1	1	1	1	1	72	24	24	24	6	6	6	6	6	6	6	6	6	6	6	6	107	36	39	32	7	7	1	6
1103	18	1	1	1	4	20	1	1	2	1	1	1	1	1	1	1	1	1	1	1	1	1	1	1	1	79	24	27	28	6	6	6	6	7	7	6	7	7	7	7	7	97	34	36	27	6	6	2	2
1104	19	1	1	2	2	23	2	3	1	2	1	1	1	1	1	1	1	1	1	1	1	1	1	1	1	81	26	27	28	6	6	7	7	6	7	7	7	7	7	7	7	127	43	42	42	7	7	7	7
1105	19	1	1	1	4	19	1	1	1	1	1	1	1	1	1	1	1	1	1	1	1	1	1	1	1	74	24	24	26	4	6	7	7	7	6	5	6	5	7	7	7	95	31	30	34	7	7	2	2
1106	18	1	1	1	4	19	1	1	1	1	1	1	1	1	1	1	1	1	1	1	1	1	1	1	1	84	28	28	28	7	7	7	7	7	7	7	7	7	7	7	7	93	31	36	26	7	7	1	1
1107	18	1	1	2	4	19	1	1	1	1	1	1	1	1	1	1	1	1	1	1	1	1	1	1	1	72	24	24	24	6	6	6	6	6	6	6	6	6	6	6	6	69	19	18	32	7	7	1	1
1108	18	1	1	1	4	72	2	2	4	4	4	4	4	4	4	4	4	4	4	4	4	4	4	4	4	84	28	28	28	7	7	7	7	7	7	7	7	7	7	7	7	114	40	42	32	7	7	1	4
1109	17	1	1	2	4	38	2	2	2	2	2	2	2	2	2	2	2	2	2	2	2	2	2	2	2	71	24	23	24	6	6	6	6	6	5	6	6	6	6	6	6	88	32	24	32	6	6	4	4
1110	18	1	2	2	4	37	2	2	2	2	2	2	1	2	2	2	2	2	2	2	2	2	1	2	3	84	28	28	28	7	7	7	7	7	7	7	7	7	7	7	7	90	31	27	32	7	7	1	1
1111	18	1	1	1	4	21	1	2	1	2	1	1	1	1	1	1	1	1	1	1	1	1	1	1	1	72	24	24	24	6	6	6	6	6	6	6	6	6	6	6	6	96	32	35	29	6	5	2	5
1112	18	1	1	2	4	34	1	1	1	2	1	3	1	3	1	3	3	1	3	3	2	2	1	1	1	84	28	28	28	7	7	7	7	7	7	7	7	7	7	7	7	105	36	37	32	7	7	2	4
1113	18	1	1	1	4	37	2	2	2	2	2	2	2	2	2	2	2	2	2	2	1	2	2	2	2	64	20	22	22	5	5	5	5	5	6	6	5	5	6	6	5	95	33	26	36	5	5	4	4
1114	18	1	1	1	4	38	2	2	2	2	2	2	2	2	2	2	2	2	2	2	2	2	2	2	2	72	24	24	24	6	6	6	6	6	6	6	6	6	6	6	6	99	35	34	30	6	6	6	3
1115	19	1	1	2	4	19	1	1	1	1	1	1	1	1	1	1	1	1	1	1	1	1	1	1	1	84	28	28	28	7	7	7	7	7	7	7	7	7	7	7	7	105	31	36	38	7	7	1	1
1116	18	1	1	1	4	20	1	1	2	1	1	1	1	1	1	1	1	1	1	1	1	1	1	1	1	84	28	28	28	7	7	7	7	7	7	7	7	7	7	7	7	95	32	37	26	7	7	1	2
1117	19	1	1	1	4	38	2	2	2	2	2	2	2	2	2	2	2	2	2	2	2	2	2	2	2	68	24	22	22	6	6	6	6	5	6	6	5	5	5	6	6	93	30	34	29	6	6	2	2
1118	20	1	1	2	3	43	3	3	2	3	3	2	3	1	2	2	2	3	2	2	2	2	2	2	2	48	16	16	16	4	4	4	4	4	4	4	4	4	4	4	4	83	29	27	27	5	5	2	5
1119	18	1	2	2	4	38	2	3	2	2	2	2	2	2	2	2	2	2	2	3	1	1	2	3	1	69	22	23	24	6	6	6	4	6	6	6	5	6	6	6	6	111	37	35	39	6	6	6	4
1120	18	1	1	2	4	41	3	3	3	2	2	2	2	2	2	2	2	2	2	2	2	2	2	2	2	77	25	28	24	5	6	7	7	7	7	7	7	6	6	6	6	92	28	33	31	5	6	3	3
1121	18	1	1	1	4	38	2	2	2	2	2	2	2	2	2	2	2	2	2	2	2	2	2	2	2	48	16	16	16	4	4	4	4	4	4	4	4	4	4	4	4	96	30	34	32	6	6	2	2
1122	19	1	1	2	4	39	2	3	2	2	2	2	2	2	2	2	2	2	2	2	2	2	2	2	2	70	22	24	24	5	5	6	6	6	6	6	6	6	6	6	6	112	42	36	34	6	6	6	6
1123	18	1	1	2	3	36	1	2	2	2	1	2	2	2	2	2	2	2	2	2	2	2	2	2	2	60	20	20	20	5	5	5	5	5	5	5	5	5	5	5	5	88	29	29	30	6	6	2	3
1124	18	1	1	1	4	38	2	2	2	2	2	2	2	2	2	2	2	2	2	2	2	2	2	2	2	73	25	24	24	6	6	7	6	6	6	6	6	6	6	6	6	94	33	33	28	7	7	2	3
1125	19	1	1	1	4	23	1	3	3	1	1	1	1	1	1	1	1	1	1	1	1	1	1	1	1	84	28	28	28	7	7	7	7	7	7	7	7	7	7	7	7	95	33	32	30	7	7	1	3
1126	19	1	1	2	4	38	2	2	2	2	2	2	2	2	2	2	2	2	2	2	2	2	2	2	2	70	22	24	24	5	5	6	6	6	6	6	6	6	6	6	6	94	30	32	32	6	6	2	2
1127	18	1	2	2	4	20	1	1	1	1	1	1	1	1	1	1	1	2	1	1	1	1	1	1	1	62	20	20	22	4	6	5	5	4	6	6	4	6	6	4	6	100	32	34	34	5	6	2	3
1128	18	1	1	1	4	21	1	1	2	2	1	1	1	1	1	1	1	1	1	1	1	1	1	1	1	72	24	24	24	6	6	6	6	6	6	6	6	6	6	6	6	87	28	32	27	6	7	1	1
1129	20	1	1	1	4	19	1	1	1	1	1	1	1	1	1	1	1	1	1	1	1	1	1	1	1	72	24	24	24	6	6	6	6	6	6	6	6	6	6	6	6	107	42	35	30	6	6	6	6
1130	18	1	1	1	1	51	3	3	3	3	3	3	2	2	2	2	3	3	3	3	2	3	3	2	3	67	23	21	23	6	6	6	5	5	6	6	4	6	6	5	6	86	32	24	30	6	4	3	6
1131	18	1	1	2	4	44	3	3	3	2	2	3	2	2	2	2	3	2	3	2	2	2	2	2	2	82	26	28	28	6	6	7	7	7	7	7	7	7	7	7	7	98	32	31	35	6	6	3	4
1132	18	1	1	2	4	23	1	1	4	2	1	1	1	1	1	1	1	1	1	1	1	1	1	1	1	84	28	28	28	7	7	7	7	7	7	7	7	7	7	7	7	116	38	42	36	7	7	7	2
1133	18	1	1	1	4	29	1	1	3	2	3	1	1	1	1	2	3	2	1	1	1	1	2	1	1	84	28	28	28	7	7	7	7	7	7	7	7	7	7	7	7	113	38	39	36	7	7	4	5
1134	19	1	1	1	4	23	1	2	1	2	1	1	1	1	1	3	1	1	1	1	1	1	1	1	1	84	28	28	28	7	7	7	7	7	7	7	7	7	7	7	7	118	42	36	40	7	7	7	4
1135	18	1	1	1	4	24	2	2	3	1	1	1	1	2	1	1	1	1	1	1	1	1	1	1	1	80	28	24	28	7	7	7	7	6	6	6	6	7	7	7	7	99	36	31	32	6	7	2	3
1136	18	1	1	1	4	19	1	1	1	1	1	1	1	1	1	1	1	1	1	1	1	1	1	1	1	84	28	28	28	7	7	7	7	7	7	7	7	7	7	7	7	105	37	42	26	7	7	1	7
1137	19	1	1	1	4	23	2	2	2	2	1	1	1	1	1	1	1	1	1	1	1	1	1	1	1	84	28	28	28	7	7	7	7	7	7	7	7	7	7	7	7	104	36	42	26	7	7	1	6
1138	19	1	1	1	4	39	3	2	2	2	3	1	2	3	1	1	1	3	3	2	2	2	2	2	2	57	18	19	20	4	5	4	5	4	5	5	5	5	5	5	5	103	30	34	39	5	4	5	5
1139	18	1	1	1	4	29	1	2	2	2	2	2	1	2	1	1	1	1	1	1	2	2	2	2	1	78	28	25	25	7	7	7	7	6	6	7	6	6	6	7	6	97	34	33	30	6	6	2	6
1140	18	1	1	1	4	69	4	4	3	4	4	4	3	4	3	4	3	3	4	4	3	4	4	3	4	48	16	16	16	4	4	4	4	4	4	4	4	4	4	4	4	87	28	25	34	4	4	4	4
1141	19	1	2	2	4	38	2	2	2	2	2	2	2	2	2	2	2	2	2	2	2	2	2	2	2	48	16	16	16	4	4	4	4	4	4	4	4	4	4	4	4	84	28	24	32	4	4	4	4
1142	18	1	1	2	4	24	3	2	2	2	1	1	1	1	1	1	1	1	1	1	1	1	1	1	1	84	28	28	28	7	7	7	7	7	7	7	7	7	7	7	7	93	31	36	26	7	7	1	1
1143	18	1	1	1	4	42	3	3	3	3	2	2	2	2	2	2	2	2	2	2	2	2	2	2	2	84	28	28	28	7	7	7	7	7	7	7	7	7	7	7	7	134	38	40	56	7	7	3	5
1144	18	1	1	1	4	21	1	1	1	1	1	1	1	3	1	1	1	1	1	1	1	1	1	1	1	84	28	28	28	7	7	7	7	7	7	7	7	7	7	7	7	94	31	36	27	7	7	1	1
1145	18	1	1	1	4	38	2	2	2	2	2	2	2	2	2	2	2	2	2	2	2	2	2	2	2	48	16	16	16	4	4	4	4	4	4	4	4	4	4	4	4	84	28	24	32	4	4	4	4
1146	18	1	1	1	4	30	2	3	2	3	1	3	1	1	1	1	2	1	3	1	1	1	1	1	1	84	28	28	28	7	7	7	7	7	7	7	7	7	7	7	7	97	31	36	30	7	7	1	1
1147	18	1	1	1	4	29	3	3	1	2	1	1	1	1	1	1	1	3	2	3	1	1	1	1	1	77	24	25	28	6	6	6	6	6	6	6	7	7	7	7	7	108	28	42	38	7	7	2	2
1148	18	1	1	2	4	19	1	1	1	1	1	1	1	1	1	1	1	1	1	1	1	1	1	1	1	69	26	23	20	7	5	7	7	5	6	6	6	5	5	5	5	116	37	37	42	6	6	6	5
1149	18	1	1	2	4	25	2	2	2	2	1	1	1	2	2	1	1	1	1	1	1	1	1	1	1	83	28	27	28	7	7	7	7	7	7	7	6	7	7	7	7	109	40	42	27	7	7	7	5
1150	18	1	1	2	4	19	1	1	1	1	1	1	1	1	1	1	1	1	1	1	1	1	1	1	1	72	24	24	24	6	6	6	6	6	6	6	6	6	6	6	6	100	31	31	38	6	6	2	4
1151	18	1	1	1	4	23	2	2	2	2	1	1	1	1	1	1	1	1	1	1	1	1	1	1	1	84	28	28	28	7	7	7	7	7	7	7	7	7	7	7	7	108	36	41	31	7	7	2	5
1152	18	1	1	1	4	43	3	2	2	3	3	2	2	2	3	2	2	2	2	2	1	2	3	2	3	83	27	28	28	6	7	7	7	7	7	7	7	7	7	7	7	84	28	24	32	4	4	4	4
1153	19	1	1	2	4	38	2	2	2	2	2	2	2	2	2	2	2	2	2	2	2	2	2	2	2	66	24	22	20	6	6	6	6	4	6	6	6	5	5	5	5	91	30	29	32	5	5	4	4
1154	18	1	1	1	4	38	2	2	2	2	2	2	2	2	2	2	2	2	2	2	2	2	2	2	2	60	20	20	20	5	5	5	5	5	5	5	5	5	5	5	5	104	38	34	32	6	6	6	6
1155	19	1	1	2	4	50	3	3	2	3	3	3	2	2	3	3	3	2	3	3	2	2	3	3	2	48	16	16	16	4	4	4	4	4	4	4	4	4	4	4	4	84	28	24	32	4	4	4	4
1156	18	1	1	1	4	40	2	2	2	3	2	2	3	2	2	2	2	2	2	2	2	2	2	2	2	72	24	24	24	6	6	6	6	6	6	6	6	6	6	6	6	95	35	30	30	5	5	5	5
1157	18	1	2	2	4	38	2	2	2	2	2	2	2	2	2	2	2	2	2	2	2	2	2	2	2	64	21	20	23	6	5	5	5	5	5	5	5	6	5	6	6	102	33	35	34	6	6	2	4
1158	18	1	1	1	4	35	3	3	2	3	1	3	2	1	1	1	2	2	3	1	1	3	1	1	1	72	24	24	24	6	6	6	6	6	6	6	6	6	6	6	6	99	33	30	36	6	5	5	5
1159	18	1	1	1	4	22	2	2	1	2	1	1	1	1	1	1	1	1	1	1	1	1	1	1	1	71	23	25	23	5	6	6	6	6	6	7	6	6	6	5	6	95	32	33	30	6	6	3	2
1160	18	1	1	2	4	31	3	2	2	2	1	2	1	1	1	1	2	1	3	2	1	3	1	1	1	63	23	19	21	5	6	6	6	5	4	4	6	5	5	6	5	95	35	23	37	6	5	3	5
1161	18	1	1	1	4	36	3	2	2	3	2	2	2	1	1	1	2	1	2	2	2	2	2	2	2	67	28	20	19	7	7	7	7	5	5	4	6	5	5	6	3	91	30	31	30	6	5	2	4
1162	19	1	1	1	4	19	1	1	1	1	1	1	1	1	1	1	1	1	1	1	1	1	1	1	1	48	16	16	16	4	4	4	4	4	4	4	4	4	4	4	4	84	28	24	32	7	7	1	1
1163	19	1	1	1	4	21	1	2	1	2	1	1	1	1	1	1	1	1	1	1	1	1	1	1	1	70	23	24	23	6	4	6	7	7	6	4	7	7	5	5	6	102	31	42	29	7	6	1	1
1164	18	1	1	1	4	25	3	2	2	1	1	1	1	1	1	1	2	1	1	1	2	1	1	1	1	82	26	28	28	6	6	7	7	7	7	7	7	7	7	7	7	103	38	36	29	7	7	3	6
1165	18	1	1	1	4	35	1	1	3	1	1	2	2	2	2	2	2	2	2	2	2	2	2	2	2	48	16	16	16	4	4	4	4	4	4	4	4	4	4	4	4	84	28	24	32	4	4	4	4
1166	18	1	2	2	4	39	2	2	2	2	2	2	2	2	2	2	2	2	2	2	2	3	2	2	2	82	26	28	28	6	6	7	7	7	7	7	7	7	7	7	7	108	35	38	35	7	7	3	5
1167	20	1	1	1	4	21	2	1	2	1	1	1	1	1	1	1	1	1	1	1	1	1	1	1	1	84	28	28	28	7	7	7	7	7	7	7	7	7	7	7	7	102	40	30	32	7	7	1	5
1168	18	1	2	1	4	38	3	2	2	3	2	3	2	2	2	2	1	2	3	2	2	2	1	1	1	56	21	16	19	5	4	6	6	4	4	4	4	5	5	4	5	82	28	24	30	4	5	3	1
1169	18	1	1	2	2	26	1	2	1	1	3	3	1	1	1	2	1	1	2	1	1	1	1	1	1	63	22	20	21	5	5	7	5	5	5	5	5	5	5	6	5	89	27	31	31	6	5	2	2
1170	18	1	1	2	4	19	1	1	1	1	1	1	1	1	1	1	1	1	1	1	1	1	1	1	1	84	28	28	28	7	7	7	7	7	7	7	7	7	7	7	7	95	31	38	26	7	7	1	1
1171	19	1	1	1	4	38	2	2	2	2	2	2	2	2	2	2	2	2	2	2	2	2	2	2	2	83	27	28	28	6	7	7	7	7	7	7	7	7	7	7	7	129	49	42	38	7	7	7	7
1172	19	2	1	2	4	19	1	1	1	1	1	1	1	1	1	1	1	1	1	1	1	1	1	1	1	84	28	28	28	7	7	7	7	7	7	7	7	7	7	7	7	105	31	42	32	7	7	1	1
1173	19	2	1	2	4	19	1	1	1	1	1	1	1	1	1	1	1	1	1	1	1	1	1	1	1	84	28	28	28	7	7	7	7	7	7	7	7	7	7	7	7	105	31	42	32	7	7	1	1
1174	20	2	1	1	4	19	1	1	1	1	1	1	1	1	1	1	1	1	1	1	1	1	1	1	1	84	28	28	28	7	7	7	7	7	7	7	7	7	7	7	7	93	31	36	26	7	7	1	1
1175	18	1	1	2	4	35	2	2	2	2	2	2	2	2	2	2	2	2	2	2	1	1	2	2	1	63	22	21	20	5	5	6	6	6	5	5	5	5	5	5	5	83	26	31	26	4	4	2	2
1176	19	1	1	1	4	38	2	2	2	2	2	2	2	2	2	2	2	2	2	2	2	2	2	2	2	48	16	16	16	4	4	4	4	4	4	4	4	4	4	4	4	84	28	24	32	4	4	4	4
1177	18	1	1	2	4	30	2	2	1	2	2	2	2	2	2	2	2	2	1	1	1	1	1	1	1	84	28	28	28	7	7	7	7	7	7	7	7	7	7	7	7	101	31	39	31	7	7	1	1
1178	18	1	1	2	4	25	2	2	3	2	1	1	1	1	1	1	1	1	1	1	1	1	2	1	1	73	20	25	28	4	2	7	7	4	7	7	7	7	7	7	7	123	33	37	53	6	6	1	4
1179	18	1	1	1	4	23	1	2	4	1	1	1	1	1	1	1	1	1	1	1	1	1	1	1	1	79	26	26	27	6	7	6	7	6	7	6	7	6	7	7	7	98	33	37	28	7	7	1	2
1180	18	1	1	1	4	31	1	1	1	1	1	1	1	1	4	1	1	1	4	4	1	4	1	1	1	84	28	28	28	7	7	7	7	7	7	7	7	7	7	7	7	93	31	36	26	7	7	1	1
1181	18	1	1	1	4	19	1	1	1	1	1	1	1	1	1	1	1	1	1	1	1	1	1	1	1	48	16	16	16	4	4	4	4	4	4	4	4	4	4	4	4	95	26	37	32	4	4	1	1
1182	18	1	1	2	4	25	2	2	1	2	1	1	1	1	1	1	1	1	2	2	1	2	1	1	1	84	28	28	28	7	7	7	7	7	7	7	7	7	7	7	7	117	39	38	40	7	7	3	5
1183	18	1	1	1	4	38	2	2	2	3	2	1	2	2	2	2	2	2	2	2	2	2	2	2	2	84	28	28	28	7	7	7	7	7	7	7	7	7	7	7	7	100	31	33	36	7	7	1	2
1184	18	1	1	1	4	47	3	3	2	3	3	3	2	2	3	2	3	2	2	2	2	3	2	2	3	60	20	20	20	5	5	5	5	5	5	5	5	5	5	5	5	102	34	29	39	5	4	5	5
1185	18	1	1	2	4	46	3	2	2	3	2	2	2	3	3	2	3	2	3	3	2	3	2	2	2	48	16	16	16	4	4	4	4	4	4	4	4	4	4	4	4	96	34	28	34	6	6	4	5
1186	18	1	1	1	4	42	2	3	2	3	1	2	2	2	2	2	3	2	3	3	2	2	2	2	2	68	24	21	23	6	6	6	6	6	5	5	5	5	6	6	6	105	36	33	36	6	6	6	4
1187	19	1	1	2	4	19	1	1	1	1	1	1	1	1	1	1	1	1	1	1	1	1	1	1	1	48	16	16	16	4	4	4	4	4	4	4	4	4	4	4	4	104	28	35	41	7	7	1	1
1188	19	1	1	1	4	40	2	2	3	2	2	3	2	2	2	2	2	2	2	2	2	2	2	2	2	60	20	20	20	5	5	5	5	5	5	5	5	5	5	5	5	102	31	35	36	6	6	3	3
1189	19	1	1	1	4	39	2	2	2	2	2	2	2	2	3	2	2	2	2	2	2	2	2	2	2	72	24	24	24	6	6	6	6	6	6	6	6	6	6	6	6	94	33	33	28	6	6	2	5
1190	18	1	1	1	4	19	1	1	1	1	1	1	1	1	1	1	1	1	1	1	1	1	1	1	1	68	22	22	24	4	6	6	6	6	6	4	6	6	6	6	6	83	29	31	23	6	6	3	1
1191	18	1	1	1	2	31	2	2	1	2	2	2	2	1	1	1	1	3	2	2	2	2	1	1	1	73	25	24	24	6	6	7	6	6	6	6	6	6	6	6	6	97	30	33	34	6	6	2	2
1192	18	1	1	2	4	40	2	2	2	3	3	2	2	2	2	2	2	2	2	2	2	2	2	2	2	64	23	17	24	6	3	7	7	1	3	6	7	6	6	6	6	104	33	31	40	6	3	4	5
1193	20	1	1	1	4	19	1	1	1	1	1	1	1	1	1	1	1	1	1	1	1	1	1	1	1	82	26	28	28	6	6	7	7	7	7	7	7	7	7	7	7	93	31	36	26	7	7	1	1
1194	20	1	1	1	4	19	1	1	1	1	1	1	1	1	1	1	1	1	1	1	1	1	1	1	1	72	24	24	24	6	6	6	6	6	6	6	6	6	6	6	6	99	31	36	32	7	7	1	1
1195	18	1	1	1	4	28	3	2	3	2	1	1	1	1	1	1	2	1	2	1	1	2	1	1	1	83	27	28	28	6	7	7	7	7	7	7	7	7	7	7	7	119	43	38	38	7	7	7	7
1196	18	1	1	1	4	40	2	2	3	3	2	3	2	2	1	2	2	3	2	2	2	2	2	2	1	48	16	16	16	4	4	4	4	4	4	4	4	4	4	4	4	84	28	24	32	4	4	4	4
1197	18	1	1	1	4	36	3	2	2	2	2	2	2	2	3	1	2	1	3	2	1	3	1	1	1	84	28	28	28	7	7	7	7	7	7	7	7	7	7	7	7	124	47	37	40	7	7	7	5
1198	19	1	2	2	4	38	3	2	1	3	1	2	2	2	2	2	2	2	2	2	2	2	2	2	2	83	27	28	28	7	7	6	7	7	7	7	7	7	7	7	7	121	36	42	43	7	7	1	4
1199	19	1	2	2	4	42	3	3	2	3	1	3	2	2	2	2	2	2	3	2	2	2	2	2	2	76	28	24	24	7	7	7	7	6	6	6	6	6	6	6	6	85	35	31	19	7	6	2	2
1200	18	1	1	1	4	22	3	1	1	2	1	1	1	1	1	1	1	1	1	1	1	1	1	1	1	84	28	28	28	7	7	7	7	7	7	7	7	7	7	7	7	108	35	42	31	7	7	1	1
1201	19	1	1	1	4	19	1	1	1	1	1	1	1	1	1	1	1	1	1	1	1	1	1	1	1	72	24	24	24	6	6	6	6	6	6	6	6	6	6	6	6	99	31	40	28	7	6	1	2
1202	19	1	1	1	4	42	3	3	3	3	3	3	1	3	3	1	2	1	3	2	2	2	2	1	1	80	24	28	28	6	6	6	6	7	7	7	7	7	7	7	7	97	32	35	30	6	6	2	4
1203	19	1	2	2	4	21	1	1	3	1	1	1	1	1	1	1	1	1	1	1	1	1	1	1	1	72	24	24	24	6	6	6	6	6	6	6	6	6	6	6	6	98	30	36	32	6	6	2	2
1204	18	1	1	1	4	38	2	2	2	2	2	2	2	2	2	2	2	2	2	2	2	2	2	2	2	72	24	24	24	6	6	6	6	6	6	6	6	6	6	6	6	93	31	32	30	6	6	2	2
1205	20	1	2	1	4	26	2	2	2	2	2	2	1	1	1	1	1	1	1	2	1	1	1	1	1	71	24	23	24	6	6	6	6	5	6	6	6	6	6	6	6	107	36	34	37	7	7	3	4
1206	18	1	1	1	4	31	2	2	2	1	1	1	1	3	1	1	2	2	2	2	2	2	2	1	1	84	28	28	28	7	7	7	7	7	7	7	7	7	7	7	7	99	32	29	38	6	6	2	2
1207	18	1	2	2	4	25	2	2	1	1	1	2	1	2	1	1	1	1	1	1	2	2	1	1	1	76	26	26	24	6	6	7	7	6	7	6	7	6	6	6	6	102	32	37	33	6	6	3	2
1208	18	1	1	2	4	32	3	2	2	3	1	2	1	1	2	2	2	2	3	1	1	1	1	1	1	68	22	22	24	4	6	6	6	6	6	4	6	6	6	6	6	83	29	31	23	6	6	3	1
1209	18	1	1	2	4	29	2	2	3	1	1	2	1	1	2	2	2	3	1	1	1	1	1	1	1	84	28	28	28	7	7	7	7	7	7	7	7	7	7	7	7	100	32	38	30	7	7	1	2
1210	19	1	2	2	4	29	3	3	3	2	1	1	1	1	1	1	1	1	1	2	1	3	1	1	1	81	28	25	28	7	7	7	7	7	6	5	7	7	7	7	7	104	28	42	34	5	4	1	2
1211	18	1	1	2	4	29	3	2	1	2	3	1	1	1	2	1	1	1	2	3	1	1	1	1	1	71	23	24	24	6	5	6	6	6	6	6	6	6	5	7	6	106	38	36	32	6	6	5	6
1212	19	2	1	2	4	57	3	3	3	3	3	3	3	3	3	3	3	3	3	3	3	3	3	3	3	84	28	28	28	7	7	7	7	7	7	7	7	7	7	7	7	93	31	36	26	7	7	1	1
1213	19	2	1	2	4	19	1	1	1	1	1	1	1	1	1	1	1	1	1	1	1	1	1	1	1	84	28	28	28	7	7	7	7	7	7	7	7	7	7	7	7	147	49	42	56	7	7	7	7
1214	21	2	1	1	4	19	1	1	1	1	1	1	1	1	1	1	1	1	1	1	1	1	1	1	1	76	28	24	24	7	7	7	7	6	6	6	6	6	6	6	6	107	34	35	38	7	7	1	4
1215	20	2	1	1	4	38	2	2	2	2	2	2	2	2	2	2	2	2	2	2	2	2	2	2	2	48	16	16	16	4	4	4	4	4	4	4	4	4	4	4	4	84	28	24	32	4	4	4	4
1216	19	2	1	1	4	34	3	2	2	2	1	1	2	2	3	1	2	2	3	1	1	2	1	1	2	53	18	16	19	4	4	5	5	5	3	4	4	5	5	4	5	95	32	30	33	5	5	5	5
1217	19	2	1	1	4	19	1	1	1	1	1	1	1	1	1	1	1	1	1	1	1	1	1	1	1	77	24	25	28	6	6	6	6	6	6	7	6	7	7	7	7	99	31	42	26	7	7	1	1
1218	19	2	1	2	4	19	1	1	1	1	1	1	1	1	1	1	1	1	1	1	1	1	1	1	1	84	28	28	28	7	7	7	7	7	7	7	7	7	7	7	7	100	31	40	29	7	7	1	1
1219	19	2	1	1	3	19	1	1	1	1	1	1	1	1	1	1	1	1	1	1	1	1	1	1	1	84	28	28	28	7	7	7	7	7	7	7	7	7	7	7	7	93	31	36	26	7	7	1	1
1220	19	1	1	2	4	38	2	2	2	2	2	2	2	2	2	2	2	2	2	2	2	3	2	2	1	72	21	24	27	4	5	6	6	6	6	6	6	7	7	7	6	94	31	31	32	6	6	3	2
1221	20	2	1	1	4	19	1	1	1	1	1	1	1	1	1	1	1	1	1	1	1	1	1	1	1	72	24	24	24	6	6	6	6	6	6	6	6	6	6	6	6	108	42	33	33	6	6	6	6
1222	21	2	2	2	4	19	1	1	1	1	1	1	1	1	1	1	1	1	1	1	1	1	1	1	1	62	21	20	21	5	6	5	5	5	5	5	5	5	5	6	5	93	31	33	29	5	5	3	4
1223	20	2	2	2	4	46	4	4	4	4	2	2	2	2	2	2	2	2	2	2	2	2	2	2	2	61	19	21	21	5	6	4	4	5	6	6	4	6	5	4	6	90	30	28	32	4	5	4	4
1224	19	2	1	2	4	23	1	1	1	1	2	1	1	1	1	1	1	2	1	1	1	1	1	1	3	60	20	19	21	6	4	5	5	4	5	5	5	5	5	6	5	104	37	33	34	7	7	3	6
1225	19	2	1	1	4	27	2	2	2	3	2	2	2	1	1	1	1	1	1	1	1	1	1	1	1	78	26	26	26	6	6	7	7	6	6	7	7	7	7	6	6	97	34	36	27	7	6	2	5
1226	19	2	1	1	4	45	2	3	2	2	2	2	2	2	2	3	2	2	3	3	2	3	3	3	2	78	25	25	28	7	6	6	6	6	7	6	6	7	7	7	7	108	37	35	36	7	7	5	5
1227	20	2	1	2	2	29	2	2	2	2	2	2	2	2	2	2	1	1	1	1	1	1	1	1	1	72	24	24	24	6	6	6	6	6	6	6	6	6	6	6	6	97	30	35	32	7	6	2	2
1228	19	2	1	2	4	20	1	1	2	1	1	1	1	1	1	1	1	1	1	1	1	1	1	1	1	83	28	27	28	7	7	7	7	7	7	7	6	7	7	7	7	95	30	34	31	6	7	1	1
1229	19	2	1	2	4	22	2	1	2	1	1	1	1	1	1	1	1	1	1	2	1	1	1	1	1	83	27	28	28	6	7	7	7	7	7	7	7	7	7	7	7	111	36	36	39	7	7	3	3
1230	19	2	1	2	4	19	1	1	1	1	1	1	1	1	1	1	1	1	1	1	1	1	1	1	1	80	28	28	24	7	7	7	7	7	7	7	7	6	6	6	6	101	29	38	34	6	6	1	1
1231	20	2	1	2	4	38	3	3	2	2	2	3	2	1	2	2	2	1	2	3	1	2	2	2	1	72	24	24	24	6	6	6	6	6	6	6	6	6	6	6	6	102	34	31	37	6	6	3	4
1232	19	2	1	1	4	38	2	2	2	2	2	2	2	2	2	2	2	2	2	2	2	2	2	2	2	54	21	15	18	4	5	6	6	3	3	3	6	3	3	6	6	89	26	32	31	6	6	1	1
1233	20	2	1	2	4	54	3	3	3	3	2	3	3	2	3	2	3	3	3	3	3	3	3	3	3	65	21	23	21	4	5	6	6	5	6	6	6	6	5	6	4	96	33	28	35	5	5	5	5
1234	18	1	1	1	4	19	1	1	1	1	1	1	1	1	1	1	1	1	1	1	1	1	1	1	1	84	28	28	28	7	7	7	7	7	7	7	7	7	7	7	7	99	31	36	32	7	7	1	1
1235	19	1	1	2	4	19	1	1	1	1	1	1	1	1	1	1	1	1	1	1	1	1	1	1	1	84	28	28	28	7	7	7	7	7	7	7	7	7	7	7	7	93	31	36	26	7	7	1	1
[truncated: 30 more columns]
